# Supplementary material for: Integrated analysis of transcriptome and proteome changes related to the Ogura cytoplasmic male sterility in cabbage
Source: PLoS One. 2018 Mar 12;13(3):e0193462. doi: 10.1371/journal.pone.0193462 (PMC5846740; doi:10.1371/journal.pone.0193462)
Supplement: S1 Table — (XLSX) [file pone.0193462.s001.xlsx]

## Sheet: Sheet1
gene ID	description	gene sequence	F-primer	R-primer	product length
Bol013459	AT2G32460.1 | Symbols: MYB101, ATMYB101, ATM1	ATGGACGGTGGTGGAGAGACGAGGGTAACGGAGACGAAGGTGAGAGGGAT GAAGAAAGGACCATGGACGACGACGGAGGATGCGATCTTGACCGAGTACG TGAGGAAACACGGGGAAGGTAACTGGAATGCGGTGCAGAAGAACTCAGGC TTGTTCCGGTGTGGGAAAAGCTGCCGTCTACGGTGGGCGAATCATCTCCG GCCAAATCTGAAGAAAGGATCATTTAGTCCTGATGAAGAGAAGATGATCA TCGAGCTTCACGCTAGGCTGGGAAACAAATGGGCTCGCATGGCTTCTCAG TTACCTGGACGAACAGACAACGAGATCAAGAACTATTGGAACACAAGGAT GAAGAGAAGACAGCGAGATGGTTTGCCTCTATACCCTCAAGA…	GAACTCAGGCTTGTTCCGGT	CCATGCGAGCCCATTTGTTT	152
Bol041049	AT1G06260.1 | Symbols: | Cysteine proteinases superfamily protein	ATGCTGAATGAACTTAGAAATTCTAACCTGACCCTCATCGTTTTGATTTGCTTTGTGCTGACAGCGTCAAGGCTGCGTTCCGTCAGTTCTTCAGTGTACAACCCACACAACACCCTGAAGAAGCAGTTTGGGAAGTGGCTTCAATACCACCGAAAATCATATGGAGGAAAGGATGAGTGGATGTTCAGGTTTGGGATATTCCAGTCTAATCTCCAGTTCATTGACTACATCAACTCCCTCCACTTGCCCTTTAAGTTAGCGGAGAACAGATTTGCGGACATGACCAACTCCGAGTTTAAGGCCCATTTCCTCGGGTTGAACACGTCTTCCTTGAGGTTACACAGCAGCAACCATAGTTGTGACCCAGCAGACAATGTTCCGGACGCTGTCGACTGGAGG…	AAAAGGTAGCCCCGAACGAG	TCCAATACTTTTCGCCCGCT	192
Bol008912	AT5G59845.1 | Symbols: | Gibberellin-regulated family protein	TGTGACGGAAAATGCAATGCGAGATGTTCAAAGGCAGGAAGACAAGATCG GTGTCTCAAGTACTGCAATATATGTTGCGAGAAGTGTAACTACTGTGTTC CCTCGGGCACTTATGGAAACAAAGATGAATGTCCTTGTTACCGTGATATG AAGAACTCCAAAGGCCAACCCAAATGCCCTTGA	AGGCAGGAAGACAAGATCGG	GGCATTTGGGTTGGCCTTTG	147
Bol013065	AT4G27420.1 | Symbols: | ABC-2 type transporter family protein	ATGGATAATCAAGAGGTTGCTATGGATGTTGAAGCCCAGATCGAGAATAA CAACGATGATCGTACCCTTCCTTTTTCAATATTTAAAAAGGCTAATCTTC CTATTACTTTAAAGTTTGAGAATGTTGTGTACACGGTGAAGGTGAAGGAA CCAAAGAGCTGGCTGAGTCAAACCAAAGTCAAAACCGAAGAGATGACCAT CTTGAAAGGCATAAACGGGATCGTTAAACCGGGAGAGATCCTAGCTATGC TTGGTCCCTCGGGAAGTGGCAAGACCAGCTTATTGACGGCTTTAGGAGGG CGGATTAGTGAAGGGAAAGGGAAGCTCACAGGAAACATATCCTACAACAA CAAGCCATTCTCCAAAGGCGTGAAGCGAGCCACTGGTTTCGT…	AGCCACTGGTTTCGTGACTC	ACCGCCTCAGCTTGTTTGAT	135
Bol043396	AT5G13930.1 | Symbols: CHS, TT4, ATCHS	ATGGTGATGTGTACACCGTCTTCGTTGGATGAGATCAGAAAGGCGCAGAG AGCAGATGGCCCAGCAGGTATATTGGCGATCGGCACGGCTAACCCTGCCA ACCATGTGATCCAAGCTGAGTATCCTGACTACTACTTCCGCATCACCAAC AGCGAACACATGACTGACCTTAAAGAGAAGTTCAAGCGCATGTGCGACAA GTCGACTATAAGGAAACGCCACATGCACCTAACCGAAGAGTTTCTAAAGG AGAACCCAGACATGTGCGCCTACATGTCTCCTTCTCTCGACGCTCGACAG GACATCGTGGTGGTCGAAGTCCCTAAGCTAGGCAAAGAGGCGGCAGTGAA GGCCATCAAAGAATGGGGCCAGCCCAAGTCCAAGATTACCCA…	ACATGCCTGGTGCTGACTAC	GTCAAGGTGGGTGTCAGAGG	215
Bol034656	AT4G34850.1 | Symbols: LAP5 | Chalcone and stilbene synthase family protein	ATGGGAAGCATCGATGCAACAGAGTTGGGTTCAGAGAAGAAACCAAATCC GGGGAAAGCGACTATTCTTGCAATTGGAAAAGCCTTTCCTCAGCAGCTAG TAATGCAAGAGTATTTGGTGGATGGCTACTTCAAAACCACCAACTGTGAT GACCCTGAACTCAAACAGAAGCTTACTCGTCTCTGCAAGACAACGACGGT GAAGACAAGGTATGTTGTAATGTCAGAGGAGATACTAAACAAGTATCCAG AGCTCGCCACTGAAGGAGGATCCACCGTGAAGCAACGTCTTGACATATGC AACGACGCTGTAACCGAAATGGCAGTGGAGGCTTCTAGAGCCTGCATCGA GAACTGGGGCCGTTCTATTTCCGACATAACTCACCTTGTCTA…	CGACGCTGTAACCGAAATGG	AGCCAACGAAGTAGAGCAGG	194
Bol018458	AT1G01280.1 | Symbols: CYP703A2, CYP703	ATGGCTACGCTCTGTGACAAGTACGGCTCATTAGTCTACCTTCGGCTTGG AAACGTCGATGCCATCACAACGAATGATCCGGATACCATCCGAGAGATTC TCTTCAGGCAAGATGATGTTTTCTCATCGAGGCCTAAAACACTCGCCGCA CTCCACCTGGCTTACGGATGCGGGGATGTAGCCTTAGCGCCAATGGGCCC CCATTGGAAAAGAATGAGGAGGATATGCATGGAACACCTACTTACAACCA AAAGACTCGAATCTTTTACAGCCCAGAGGGCTGAAGAGACCCGTTACCTA ATAGCAGATGTCTACAAAAGAGCAGAATGCGGAAAACTCATAAACCTTAG GGAAGTATTGGGTGCTTTCTCTATGAACAATGTGACCCGGAT…	GGAAGGGTCGAGATAAGCCG	ATTTTCCGGCGAAGTCCAGT	153
Bol039941	AT1G74540.1 | Symbols: CYP98A8	ATGCTTTATCAAAGGTGGTGGGCATCCAACATACCTCCAGGACCAAAGCC ACGGTTTCTGCTCGGAAACATTCATCAACTGAAACCACATTGGACTCATT CTTTCTCCGAATGGTCAGAAACTTATGGTCCCATCATATCTGTATGGTTT GGAACAAACCTCTCTGTCGTTGTCTCTAGCTCTGATTTAGCCAAACAAGT GTTGAAAGACAACGACCATCATTTATGTAATCGAGAAAGGGTCGCAAAGA TGACTCAGTCAGGTCATGATCTTGTTTGGTCTGACTACAGTCCACATTAC GTGAAGCTGAGGAAACTATGCACGTTGGAGCTTTTCTCTTTGAAGAGCAT TGAGAGTTTCAGATCGTTGAGAGAGATGGAAACAAGGTCCAT…	ACGGTCTGGTTAGGTGGGTA	GAGCCAAACGGAAGAACCCT	176
Bol024075	AT1G67980.1 | Symbols: CCOAMT | caffeoyl-CoA 3-O-methyltransferase	ATGGCGAATGAAATCCCTACCAAAGGGATCCTCAAGACCGAAGCTCTGAA ACATTACATCTTGGAAACGTCAGCGTATCCAAGAGAGCATGAGCTGCTTA AGGAACTTCGTAAAGCTACAGTCCAAAAATATGGCAATTTAAGCGAGATG GAAGTTCCGGTTGATGAGGGTCTTCTTCTATCGATGCTTTTTAAGATCAC GAACGCTAAGAACACTCTCGAGCTCGGTGTTTTCACCGGCTACTCTCTTC TCTCCACGGCACTTGCTTTGCCTGATGATGGCCGCATTACTGCAATAGAT ATTGACAAAGAAGCCTATGAAGTGGGACTAGAGTTTATCAAGAAGGCAGG TGTTGATCACAAGATCAATTTCATCCACTCCGATGGTATTAA…	GCATTTGCGGATGCTGACAA	GCTCAGGAACTCCCTCTTCG	142
Bol012512	AT2G19070.1 | Symbols: SHT | spermidine hydroxycinnamoyl transferase	ATGGCCGGCCGTCTTAAGTGGCTCCCTCGGGGGCGGTTAGAGCTCGATTG TAACGCGGAGGGAGTGTCATTCATGGAAGCCGAGTCCGAGGCAAAACTTT CAGATTTCGACGATTTCTCTCCAACGCCAGAATTTGAGAAACTTGTTCCG CAAGTAAACTACAAACACCCTATTGAAACGATCCCTCTCTTCTTAGCTCA GGTCACCAGATTTAAATGCGGCGGAATAAGCCTCGGCGTCAGCATTTCAC ACGCGGTGGTCGATGGACAAAGCGCGTTTCACTTCTTGTCTGAATGGGGT AGAATCGCTCGCGGGGAACCTCTTGAAACCACTCCATTTCTCGACCGCAA AATCCTCTGGACTGGTCAACCGCTTCCGCCGTTTGCCTCGCC…	CGGGGAACCTCTTGAAACCA	TTCTCCGATCAGTAACGGCG	133
Bol029814	AT2G19070.1 | Symbols: SHT | spermidine hydroxycinnamoyl transferase	ATGGCTCCCATCATCATAAGGAATACTTACACAGTCGTGGCGGCTGAACC AACGTGGACCGGTCGGTTTCCATTAGCGGAATGGGATCAAGTTGGTACAA TAACTCACGTTCCCACCATTTACTTCTATGACAAGCCACCTGACTCGTTC CAAGGCAATGTAGTCGAAACCCTAAAGAACTCATTGAGCCGTGCCCTTTT CCATTTCTACCCTTTGGCCGGCCGTATACGGTGGCTCCCCCACTGCCGGT TAGAGCTCGATTGTAATGCAGCAGGAGTGACACTCATCGAAGCGGAATCG GAGGCAGAGCTTACCGATTTCAACAATTTCTTAGGGACAGAGGAATTGGG GAAACTTGTGCCACAAGTAAACTACAAATCCCCTATCGAAAC…	GCACTTCACTTCCTGTCGGA	TAACGGCGGCTCTTCAAACT	159
Bol002899	AT1G20120.1 | Symbols: | GDSL-like Lipase/Acylhydrolase superfamily protein	ATGATGAAATATAATGTTGTTTCGCCTTCTTGTTCCAAACTATTTCGATG TGTTTTGTTCCTCCCACTCTTTTTTATCTTCTTCGTTGCCTCAGCTAGAC GCTTAGAGCAAGTTCCAGAGCCGAGTCCAAGGCCAGCCCCGGTTCCACAA CCGAGTCCAAAGCCGAAGCCATCTTCAAGTCCAGGGCTAACCCCAGCTCC AGAGCCAAAGCCATGTCCATGTCCAAGTCCAAGTCCAGGGCCAGCTCCGA CACCAGCGCCCCCTAGGACACGTAACACGACGTTTCCTGCGATCTTTGCA TTTGGTGATTCAATCGTAGACACAGGAAATAACGATTACATTTCAACATT AGTCAAAGCTAATTTTCCCCCCTATGGCATGAATTTTCCACA…	CATTGTGATTGCGGGTAGCG	TACACCCGATTGGCGAAACA	185
Bol023605	AT1G20132.1 | Symbols: | GDSL-like Lipase/Acylhydrolase superfamily protein	ATGCCACCACCACCACCACCTGGCCCATCTTCAAAGCCATGTCCACCGCA TGGCACATATAAATTCCCACCTGCGCCTCAACCGGTGCCATCACTAGCAC CTTGCACATGTCCGTGTCCATCAGACCCATCTCCAAGACAAGTGCCACCA AAGAACATAACCGTACCGGCATTGTTTGTATTTGGGGATTCGCTCGTAGA CACAGGAAATAACAATAACGTAAGCACACCTCTCAGGTGTAATTTTCGAC CATATGGTATCGATTTCTTACAAGGTGTTCCCACTGGTCGGTACTCCGAT GGCAAAGTCCCTTCCGATTTTTTAGCGGAGTATTTGGGGATAAAATCGGT CGTACCAGCATATATGGATCCAAAATTACAACCAGATGATTT…	GGGGATTCGCTCGTAGACAC	TTTGCCATCGGAGTACCGAC	123
Bol039271	AT1G75940.1 | Symbols: ATA27, BGLU20	ATGGAGAGGTTCCATAAGTTTCCTCTCCTAGGTTTGGTTCTTTTCCTCGG CTTTATCGGCTCACCGACCAAGGCCATTGTACATGCATGCTCTAGTACAG AACTAACCTTCAGTCGTGCCAACTTCCCGGAGGGTTTCATTTTTGGTACC TCAACCGCAGCTTTTCAGGATTATACGGAGTACGCAAATTTCACGTTCCA GGAGTACGGACACAAAGTGAAGCATTGGATCACATTTAACGAGCCATGGG TATTCAGTCGAGCTGGCTACGACATCGGGAAAACAGCACCGGGACGTTGC TCTAAGTACATCAAAGAGCATGGGGACTTGTGTCACGATGGACGATCAGG ACATGAAGCTTATATCGTTAGTCATTATATGCTCTTGGCACA…	GAGCATGGGGACTTGTGTCA	GGTCAAACCAAGCCGGAGTA	163
Bol039273	AT1G75910.1 | Symbols: EXL4 | extracellular lipase 4	ATGAGAGCAAATATCTGGCCATATGGGAGAAGCTACACAATGAAAGTGCC CACGGGAAGATTTGGAAATGGAAGAGTTTTCTCCGATATAATTGCCGAGG GTTTGGGGATAAAAAAAACTTTACCAGCTGCTCGTAAGTTTTTCATTGCT CCAAGCGACCTCAAAACTGGTGTTTGTTTCGCTTCAGGTGGTGCAGGAGT TGACCCTGTTACATCTAGACTAATGAGAGTTTTAAAGCCGAGCGACCAAA TAAGTGATTACAAAAAGTACATAATGAAGCTAAAGGTCGTAGCTCCTACA CAAGCAAATTCGATCATTGCAAACGCAGTGTATCTTGTTTCTCAAGGAAA TAATGATCTTGGAATCTCGTTTTTTATGACTCGATCTGCATT…	AGCGACCTCAAAACTGGTGT	CACTTATTTGGTCGCTCGGC	103
Bol037608	AT1G75910.1 | Symbols: EXL4 | extracellular lipase 4	ATGAAAGGAAATATCTGGCCATATGGGAGAAGCTACACTATGAAACTGCC GACGGGAAGATTCGGAAATGGAAGAGTTTTCTCCGATGTAATTGCCGAGG GTTTGGGAATTAAAAAAACTTTGCCAGCTGCTCGTAAGGTTTTCATTGCT CCAAGCGACCTTAAAACTGGTGTTTGTTTCGCATCAGGTGGTGCAGGAGT CGACCCTGTTACATCTAGACTAATGAGAGTTTTAAAGCCGGGCGACCAAA TAAGTGATTACAAAAAGTACATAATGAAGCTAAAGGTCGTAGCTCCTACA CAAGCAAGTTCGATCATTGCAAACGCAGTGTATCTTGTTTCTCAAGGAAA TAATGATATCGGAATCTCGTTTTTCATGACTCGATCTGCACT…	TAAAGCCGGGCGACCAAATA	ACGAGTCACAATTCCTCGCA	182
Bol029711	AT1G62940.1 | Symbols: ACOS5 | acyl-CoA synthetase 5	ATGACGTTGACGAGATACCAGATACGGAACGAGTACGGCTTGGCGGATAA GGAGCTCTACAGCGATAAGGAAGATGCTGAAATTTTGCTCGAAGGTTCAT CAATGGCCGGACTCGTCGGCCTTTTGCGCCAGCTTGGCGACCTCGCTGAG TTTGCTGGTGAAGTGTTCAATAATCTGCATGAAGAACTAATGACAACTGC AGCGCGAGGGCAAGGTTTGGCAGTTCGTCTTCAACAGCTTGAAGCAGAAG TTCCTAACTCAGTTGAGATACCTATTCTGTCTCAAACCGATCATTCAACT TTCTTTTACGATCCAGGCAAGCATAGGATTGATAGGTCATGCAATATTTC AGGATTGGAATGGCATTCTACTTTGAAAACAGAAGAACATCT…	GATGCTCACACATCGCAACC	AGGTGGAACAATAGGCGCAA	247
Bol016365	AT4G35420.1 | Symbols: DRL1 | dihydroflavonol 4-reductase-like1 | chr4:16834091-16835611 REVERSE LENGTH=326 >AT4G35420.1 | Symbols: DRL1 | dihydroflavonol 4-reductase-like1	ATGGATCAAACCAAAGGAAAAGTTTGTGTTACCGGAGCTTCAGGCTTCTT AGCTTCTTGGCTTGTGAAGAGGCTTCTCATTGAGGGTTATGAAGTTACAG GAACAGTCAGAGACCCAGGGAATGAGAAGAAGGCTGCACACCTTTGGAAA CTGGAAGGGGCAAAGGAGAGACTAAGGTTGGTGGAGGCTGATTTAATGGA AGATGGAAGTTTTGATAATGCTATAATGGGATGCCATGGAGTTTTCCATA CTGCTTCTCCTGAGGAGATTTTGAAACCAGCTATAGAGGGCACACTGAAT GTACTGAGATCATGCCGGAAGAATCAGTCTTTGAAGCGTGTGGTTCTCAC CTCATCCTCTTCAACAGTCAGGATCAGAGATGATTTTGATCC…	TGAAGCGTGTGGTTCTCACC	AGCTTGCTCGGCTAATGTCT	158
Bol011894	AT3G15400.1 | Symbols: ATA20 | anther 20	ATGGGAAAGGGACACCAAGGCAAGTGCTTTGGATTCCTCCTCTTACTATG CTTCTTCAGTTCAACTTTCGCACGCAGGATTCTTAAGGATCTAGACCATG TAGTGAAGCCTGGGAAGGTTAGTTTGAGGGAACAAGATCATGGCTTGTTC AGTCTAGAACCTGACCACAAAGTCAAGCCTGGTCATAAGCTGCAGTCCGC GTGGTGGGGTGAGCCAGAAGAGCCTGAGGACAAGGTCAAGCCTGATCATA AACTGCAATCCATGTGGCGTGAGCTAGAAGAACCTGATCCTGAAAAAAAG CATGCTCATAAAGTAATGCCTGATTACAAAGAGAAGCTTAATGATGGTGG TAAAGAGAAGATTGATGACATAGAGAGGCCTGATCATAAAGT…	GCATTGGACGAGGTAGTGGT	TACCAAAGCCAGGAACCGTC	189
Bol019328	AT2G13680.1 | Symbols: CALS5, GLS2, ATGSL02 | callose synthase 5	ATGGCTCAGAGCAGTACATCTCATGACTCTGGCCCTCAGGGGCTGATGAG GCGGCCATCTCGTAGTGCCGCCACTACTATGTCCATCGAAGTGTTTGACC ATGAGGTTGTTCCAGCCTCCCTTGGCACCATTGCCCCCATTCTTCGTGTT GCTGCTGAGATTGAACATGAGCGACCTCGCGTTGCCTACCTCTGTCGATT TTACGCTTTCGAGAAAGCTCATAGATTGGATCCAAGCTCCAGCGGCCGTG GTGTTAGGCAGTTCAAGACACTTCTCTTCCAACGATTAGAAAGGGACAAT GCTTCGAGTCTTGCTTCTAGGGTGAAGAAAACCGATGGACGGGAAGTTGA GAGCTACTATCAACAATATTATGAGCACTATGTCAGGGCCCT…	GTGGTTTTGTGGTGAGGCAC	CGAATCCCGAGGGGTTGAAA	222
Bol039345	AT1G75030.1 | Symbols: ATLP-3, TLP-3 | thaumatin-like protein 3	ATGGCGAATCTCTCCAGTATTCACATTCTCTTCTTTGCGTTCATCACAAG CGGCGTTGCAGTTTCCGCCACCGTCTTCACTTTGGAAAACAGTTGCCCCT ACACCGTGTGGCCGGGAATCCTCTCCGGCAACACCAACACCCTCGGCGAA GGCGGGTTTCCCTTGACTCCCGGCGCTTCCATACAGCTCAACGCTCCTCC GGGATGGTCAGGACGTTTCTGGGCTCGTACCGGCTGCAGCTTTGGCTCCT CCGGCCGCGGCACCTGCGTCACCGGAGACTGCGGCGGCGCTTTAAAATGT ACCGGGAATGGAGTTCCTCCAGCCACTCTTGCCGAGTTCACCGTCGGATC AAGCAACTCCGGCATGGATTTCTACGACGTGAGCCTCGTTGA…	TCCATACAGCTCAACGCTCC	GAAATCCATGCCGGAGTTGC	195
Bol011923	AT4G20420.1 | Symbols: | Tapetum specific protein TAP35/TAP44	ATGTCAAACGCAAGAGTCTTCCCCTGCCTGGTTTTTCTCATCTTCCTCAC TTCCCCACTTGTGCTATGCTCTTCTAGCCCCAAAGTGGTGGCTGTAGCAG CATCAGCCTCAACAGAAGAAGCTCCAAAAAGACATATTGATCCTCCGGCA ATGCTTGTTTCTGAATCCATCGAGGTTGATTCATCATCCTCTATGGCCAA GATTGATGATGAGCCTGCAACCAACTCTGCCATATCCGGTTTCTTCAGGT ATAGATTCCCATTCTACGGCTGGCCTTTCCCAATGGTTAAGCCTGCAAAT CCTTCTGTTCCTGCAACACCGGTGACTGGAGCTAGCGAAGAGGAATCTGA GAAGGTGCCCTCTTCACCAAGCGAAGGTAACAGAGATGGAGG…	CCAAAGTGGTGGCTGTAGCA	ACCGGATATGGCAGAGTTGG	161
results
		RNA-seq				qRT-PCR
gene ID	description	Means-R2P2	Means-R2P2CMS	log2Ratio(R2P2CMS/R2P2)	Probability	Target/Ref-R2P2	Target/Ref-R2P2CMS	2-ΔΔCt	log2(2-ΔΔCt)	SD
Bol013459	AT2G32460.1 | Symbols: MYB101, ATMYB101, ATM1	20.82	0.085	-7.93629	0.927541	0.1069	0.00427	0.0399	-4.64588	0.00948
Bol041049	AT1G06260.1 | Symbols: | Cysteine proteinases superfamily protein	233.63	0.01	-14.5119	0.997072	1.669	0.000509	0.000305	-11.6789	6.02e-05
Bol008912	AT5G59845.1 | Symbols: | Gibberellin-regulated family protein	1303.7	2.2	-9.2109	0.998414	3.846	0.0309	0.00803	-6.96038	0.00153
Bol013065	AT4G27420.1 | Symbols: | ABC-2 type transporter family protein	44.535	1.475	-4.91615	0.895663	0.0965	0.00191	0.0198	-5.65836	0.00349
Bol043396	AT5G13930.1 | Symbols: CHS, TT4, ATCHS	186.335	39.555	-2.23597	0.870304	0.2029	0.256	1.262	0.335712	0.3827
Bol034656	AT4G34850.1 | Symbols: LAP5 | Chalcone and stilbene synthase family protein	82.675	9.51	-3.11993	0.877867	0.1963	0.0127	0.0649	-3.94564	0.0152
Bol018458	AT1G01280.1 | Symbols: CYP703A2, CYP703	54.195	2.355	-4.52436	0.892274	0.1812	0.00261	0.0144	-6.11779	0.00245
Bol039941	AT1G74540.1 | Symbols: CYP98A8	898.745	6.29	-7.15871	0.982123	5.096	0.0264	0.00518	-7.59283	0.000924
Bol012512	AT2G19070.1 | Symbols: SHT | spermidine hydroxycinnamoyl transferase	564.53	0.29	-10.9268	0.999092	4.854	0.0863	0.0178	-5.81198	0.00294
Bol029814	AT2G19070.1 | Symbols: SHT | spermidine hydroxycinnamoyl transferase	70.265	1.61	-5.44767	0.921618	0.144	0.0256	0.1777	-2.49248	0.0502
Bol002899	AT1G20120.1 | Symbols: | GDSL-like Lipase/Acylhydrolase superfamily protein	255.535	0.435	-9.19829	0.996042	0.4693	0.000266	0.000566	-10.7869	0.000125
Bol023605	AT1G20132.1 | Symbols: | GDSL-like Lipase/Acylhydrolase superfamily protein	168.49	0.1	-10.7184	0.995053	0.5678	0.000289	0.000509	-10.94	0.000112
Bol039271	AT1G75940.1 | Symbols: ATA27, BGLU20	732.185	0.375	-10.9311	0.999282	1.316	0.000122	9.27e-05	-13.3971	1.44e-05
Bol039273	AT1G75910.1 | Symbols: EXL4 | extracellular lipase 4	276.585	0.01	-14.7554	0.997709	1.215	8.11e-05	6.68e-05	-13.8698	1.16e-05
Bol037608	AT1G75910.1 | Symbols: EXL4 | extracellular lipase 4	269.99	0.01	-14.7206	0.997601	1.405	0.00021	0.00015	-12.7027	3.4e-05
Bol029711	AT1G62940.1 | Symbols: ACOS5 | acyl-CoA synthetase 5	29.245	5.565	-2.39374	0.827202	0.2018	0.0556	0.2754	-1.8604	0.0621
Bol016365	AT4G35420.1 | Symbols: DRL1 | dihydroflavonol 4-reductase-like1 | chr4:16834091-16835611 REVERSE LENGTH=326 >AT4G35420.1 | Symbols: DRL1 | dihydroflavonol 4-reductase-like1	181.92	57.385	-1.66456	0.844958	0.5278	0.0885	0.1678	-2.57519	0.0411
Bol029814	AT2G19070.1 | Symbols: SHT | spermidine hydroxycinnamoyl transferase	70.265	1.61	-5.44767	0.921618	0.144	0.0256	0.1777	-2.49248	0.0502
Bol019328	AT2G13680.1 | Symbols: CALS5, GLS2, ATGSL02 | callose synthase 5	13.305	0.185	-6.1683	0.851911	0.015	0.000914	0.0611	-4.03268	0.0141
Bol011923	AT4G20420.1 | Symbols: | Tapetum specific protein TAP35/TAP44	99.315	4.59	-4.43545	0.901667	0.4314	0.0274	0.0635	-3.9771	0.012
Bol039345	AT1G75030.1 | Symbols: ATLP-3, TLP-3 | thaumatin-like protein 3	161.205	12.78	-3.65694	0.892179	0.0781	0.00755	0.0966	-3.37183	0.0151
Bol011894	AT3G15400.1 | Symbols: ATA20 | anther 20	4833.4	1.615	-11.5473	0.999986	1.913	7.52e-05	3.93e-05	-14.6351	9.91e-06
Bol024075	AT1G67980.1 | Symbols: CCOAMT | caffeoyl-CoA 3-O-methyltransferase |	9.65	0.01	-9.91439	0.85328	0.065	0.00647	0.0996	-3.32771	0.0391
			RNA-seq	qRT-PCR
		gene ID	log2Ratio(R2P2CMS/R2P2)	log2(2-ΔΔCt)	correlation
		Bol013459	-7.93629	-4.64588	0.779635
		Bol041049	-14.5119	-11.6789
		Bol008912	-9.2109	-6.96038
		Bol013065	-4.91615	-5.65836
		Bol043396	-2.23597	0.335712
		Bol034656	-3.11993	-3.94564
		Bol018458	-4.52436	-6.11779
		Bol039941	-7.15871	-7.59283
		Bol012512	-10.9268	-5.81198
		Bol029814	-5.44767	-2.49248
		Bol002899	-9.19829	-10.7869
		Bol023605	-10.7184	-10.94
		Bol039271	-10.9311	-13.3971
		Bol039273	-14.7554	-13.8698
		Bol037608	-14.7206	-12.7027
		Bol029711	-2.39374	-1.8604
		Bol016365	-1.66456	-2.57519
		Bol029814	-5.44767	-2.49248
		Bol019328	-6.1683	-4.03268
		Bol011923	-4.43545	-3.9771
		Bol039345	-3.65694	-3.37183
		Bol011894	-11.5473	-14.6351
		Bol024075	-9.91439	-3.32771
