# Supplementary material for: Integrated analysis of transcriptome and proteome changes related to the Ogura cytoplasmic male sterility in cabbage
Source: PLoS One. 2018 Mar 12;13(3):e0193462. doi: 10.1371/journal.pone.0193462 (PMC5846740; doi:10.1371/journal.pone.0193462)
Supplement: S2 Table — (XLS) [file pone.0193462.s002.xls]

## Sheet: Sheet1
GeneID	geneLength	Means-R2P2	Means-R2P2CMS	log2Ratio(R2P2CMS/R2P2)	Up-Down-Regulation(R2P2CMS/R2P2)	Probability	KEGG Orthology	GO Component	GO Function	GO Process	Description
Bol017269	279	56.31	0.01	-12.4592	Down	0.97933	-	GO:0044464	-	GO:0009725//response to hormone	AT5G59845.1 | Symbols: | Gibberellin-regulated family protein | chr5:24111443-24111808 FORWARD LENGTH=89 >AT5G59845.1 | Symbols: | Gibberellin-regulated family protein | chr5:24111443-24111808 FORWARD LENGTH=89
Bol008912	183	1303.7	2.2	-9.2109	Down	0.998414	-	GO:0044464	-	GO:0009725//response to hormone	AT5G59845.1 | Symbols: | Gibberellin-regulated family protein | chr5:24111443-24111808 FORWARD LENGTH=89 >AT5G59845.1 | Symbols: | Gibberellin-regulated family protein | chr5:24111443-24111808 FORWARD LENGTH=89
Bol028944	1230	40.175	0.365	-6.78226	Down	0.943901	-	-	GO:0016298//lipase activity	GO:0009725//response to hormone;GO:0044238//primary metabolic process;GO:0010102//lateral root morphogenesis	AT4G37050.1 | Symbols: PLP4, PLA V, AtPLAIVC | PATATIN-like protein 4 | chr4:17457261-17459642 REVERSE LENGTH=428 >AT4G37050.1 | Symbols: PLP4, PLA V, AtPLAIVC | PATATIN-like protein 4 | chr4:17457261-17459642 REVERSE LENGTH=428
Bol042692	1707	96.91	15.25	-2.66784	Down	0.874166	K13422|1|2e-17|89.0|rcu:RCOM_0864470|transcription factor MYC2	GO:0043231//intracellular membrane-bounded organelle	GO:0001071//nucleic acid binding transcription factor activity	GO:0048229//gametophyte development;GO:0006351//transcription, DNA-templated;GO:0003006//developmental process involved in reproduction	AT2G16910.1 | Symbols: AMS | basic helix-loop-helix (bHLH) DNA-binding superfamily protein | chr2:7331721-7334077 FORWARD LENGTH=571 >AT2G16910.1 | Symbols: AMS | basic helix-loop-helix (bHLH) DNA-binding superfamily protein | chr2:7331721-7334077 FORWARD LENGTH=571
Bol004758	1707	174.97	21.595	-3.01834	Down	0.885565	K13422|1|3e-16|85.1|gmx:100790854|transcription factor MYC2	GO:0043231//intracellular membrane-bounded organelle	GO:0001071//nucleic acid binding transcription factor activity	GO:0006351//transcription, DNA-templated;GO:0003006//developmental process involved in reproduction;GO:0048229//gametophyte development	AT2G16910.1 | Symbols: AMS | basic helix-loop-helix (bHLH) DNA-binding superfamily protein | chr2:7331721-7334077 FORWARD LENGTH=571 >AT2G16910.1 | Symbols: AMS | basic helix-loop-helix (bHLH) DNA-binding superfamily protein | chr2:7331721-7334077 FORWARD LENGTH=571
Bol013459	1446	20.82	0.085	-7.93629	Down	0.927541	K09422|1|5e-179|625|aly:ARALYDRAFT_482173|myb proto-oncogene protein, plant	GO:0043231//intracellular membrane-bounded organelle	GO:0001071//nucleic acid binding transcription factor activity	GO:0012501//programmed cell death;GO:0006355//regulation of transcription, DNA-templated;GO:0010476//gibberellin mediated signaling pathway;GO:0009738//abscisic acid-activated signaling pathway	AT2G32460.1 | Symbols: MYB101, ATMYB101, ATM1 | myb domain protein 101 | chr2:13782419-13784363 REVERSE LENGTH=490 >AT2G32460.1 | Symbols: MYB101, ATMYB101, ATM1 | myb domain protein 101 | chr2:13782419-13784363 REVERSE LENGTH=490
Bol042967	963	22.915	0.235	-6.60749	Down	0.912239	K09422|1|1e-131|467|ath:AT3G28470|myb proto-oncogene protein, plant	GO:0043231//intracellular membrane-bounded organelle	GO:0001071//nucleic acid binding transcription factor activity	GO:0006351//transcription, DNA-templated;GO:0003006//developmental process involved in reproduction	AT3G28470.1 | Symbols: ATMYB35, TDF1 | Duplicated homeodomain-like superfamily protein | chr3:10674579-10675724 REVERSE LENGTH=317 >AT3G28470.1 | Symbols: ATMYB35, TDF1 | Duplicated homeodomain-like superfamily protein | chr3:10674579-10675724 REVERSE LENGTH=317
Bol041049	864	233.63	0.01	-14.5119	Down	0.997072	K01365|1|3e-65|246|mtr:MTR_096s0016|cathepsin L [EC:3.4.22.15];K01376|2|3e-55|213|ath:AT5G43060|[EC:3.4.22.-]	-	GO:0070011//peptidase activity, acting on L-amino acid peptides	GO:0019538//protein metabolic process	AT1G06260.1 | Symbols: | Cysteine proteinases superfamily protein | chr1:1916449-1917585 FORWARD LENGTH=343 >AT1G06260.1 | Symbols: | Cysteine proteinases superfamily protein | chr1:1916449-1917585 FORWARD LENGTH=343
Bol015354	987	33.17	8.15	-2.02501	Down	0.818406	K12655|1|4e-10|63.9|zma:100285430|OTU domain-containing protein 5 [EC:3.1.2.15];K13717|5|2e-09|61.2|sbi:SORBI_06g032350|OTU domain-containing protein 3	-	GO:0070011//peptidase activity, acting on L-amino acid peptides	-	AT5G04250.1 | Symbols: | Cysteine proteinases superfamily protein | chr5:1176397-1178492 FORWARD LENGTH=345 >AT5G04250.2 | Symbols: | Cysteine proteinases superfamily protein | chr5:1176397-1178492 FORWARD LENGTH=345 >AT5G04250.1 | Symbols: | Cysteine proteinases superfamily protein | chr5:1176397-1178492 FORWARD LENGTH=345
Bol041861	1056	185.24	0.945	-7.61487	Down	0.985145	K01376|1|2e-88|323|ath:AT3G49340|[EC:3.4.22.-];K01365|2|1e-82|305|rcu:RCOM_1043080|cathepsin L [EC:3.4.22.15]	GO:0044464	GO:0004175//endopeptidase activity	GO:0019538//protein metabolic process	AT1G29090.1 | Symbols: | Cysteine proteinases superfamily protein | chr1:10163103-10164385 REVERSE LENGTH=355 >AT1G29090.1 | Symbols: | Cysteine proteinases superfamily protein | chr1:10163103-10164385 REVERSE LENGTH=355
Bol023341	765	321.185	0.15	-11.0642	Down	0.998062	K01365|1|1e-35|147|mtr:MTR_096s0016|cathepsin L [EC:3.4.22.15]	GO:0044464	GO:0004175//endopeptidase activity	GO:0019538//protein metabolic process	AT1G06260.1 | Symbols: | Cysteine proteinases superfamily protein | chr1:1916449-1917585 FORWARD LENGTH=343 >AT1G06260.1 | Symbols: | Cysteine proteinases superfamily protein | chr1:1916449-1917585 FORWARD LENGTH=343
transport of sporopollenin precursors
GeneID	geneLength	Means-R2P2	Means-R2P2CMS	log2Ratio(R2P2CMS/R2P2)	Up-Down-Regulation(R2P2CMS/R2P2)	Probability	KEGG Orthology	GO Component	GO Function	GO Process	Description
Bol042334	1914	12.5	0.23	-5.76415	Down	0.832787	K05681|1|1e-89|328|cme:CMS467C|ATP-binding cassette, subfamily G (WHITE), member 2;K12843|2|6e-70|263|vvi:100248403|U4/U6 small nuclear ribonucleoprotein PRP3;K05658|4|4e-16|85.1|sbi:SORBI_07g003520|ATP-binding cassette, subfamily B (MDR/TAP), member 1	GO:0044464	GO:0016887//ATPase activity;GO:0032559	GO:0009207	AT4G27420.1 | Symbols: | ABC-2 type transporter family protein | chr4:13712434-13714797 REVERSE LENGTH=638 >AT4G27420.1 | Symbols: | ABC-2 type transporter family protein | chr4:13712434-13714797 REVERSE LENGTH=638
Bol044187	1992	47.83	3.675	-3.7021	Down	0.872242	K12843|1|0.0|803|vvi:100248403|U4/U6 small nuclear ribonucleoprotein PRP3;K05681|2|4e-61|234|cme:CMS467C|ATP-binding cassette, subfamily G (WHITE), member 2;K05641|4|3e-12|72.4|ota:Ot18g01460|ATP-binding cassette, subfamily A (ABC1), member 1;K02065|5|6e-12|71.2|mtr:MTR_7g079540|putative ABC transport system ATP-binding protein	GO:0044464	GO:0017111//nucleoside-triphosphatase activity;GO:0032559	GO:0009207	AT3G55100.1 | Symbols: | ABC-2 type transporter family protein | chr3:20420352-20422340 REVERSE LENGTH=662 >AT3G55100.1 | Symbols: | ABC-2 type transporter family protein | chr3:20420352-20422340 REVERSE LENGTH=662
Bol013065	1917	44.535	1.475	-4.91615	Down	0.895663	K05681|1|4e-87|320|cme:CMS467C|ATP-binding cassette, subfamily G (WHITE), member 2;K12843|2|1e-68|259|vvi:100248403|U4/U6 small nuclear ribonucleoprotein PRP3;K05643|4|8e-16|84.0|olu:OSTLU_42103|ATP-binding cassette, subfamily A (ABC1), member 3	GO:0044464	GO:0016887//ATPase activity;GO:0032559	GO:0009207	AT4G27420.1 | Symbols: | ABC-2 type transporter family protein | chr4:13712434-13714797 REVERSE LENGTH=638 >AT4G27420.1 | Symbols: | ABC-2 type transporter family protein | chr4:13712434-13714797 REVERSE LENGTH=638
Bol015793	2046	114.86	11.37	-3.33657	Down	0.885497	K05681|1|5e-72|270|cme:CMS467C|ATP-binding cassette, subfamily G (WHITE), member 2;K12843|3|2e-43|176|vvi:100248403|U4/U6 small nuclear ribonucleoprotein PRP3;K02065|4|4e-17|88.6|pop:POPTR_246085|putative ABC transport system ATP-binding protein	GO:0044464	GO:0017111//nucleoside-triphosphatase activity;GO:0015098//molybdate ion transmembrane transporter activity;GO:0032559	GO:0009207	AT3G13220.1 | Symbols: WBC27, ABCG26 | ABC-2 type transporter family protein | chr3:4247968-4250703 REVERSE LENGTH=685 >AT3G13220.1 | Symbols: WBC27, ABCG26 | ABC-2 type transporter family protein | chr3:4247968-4250703 REVERSE LENGTH=685
localization of sporopollenin precursors
Bol004980	360	3670.2	0.975	-11.8782	Down	0.999959	-	GO:0005618//cell wall	GO:0005488	GO:0051234//establishment of localization;GO:0010876//lipid localization	AT3G51590.1 | Symbols: LTP12 | lipid transfer protein 12 | chr3:19135828-19136654 REVERSE LENGTH=119 >AT3G51590.1 | Symbols: LTP12 | lipid transfer protein 12 | chr3:19135828-19136654 REVERSE LENGTH=119
Bol010612	252	1418.05	0.01	-17.1135	Down	0.999851	-	GO:0005618//cell wall	GO:0005488	GO:0051234//establishment of localization;GO:0010876//lipid localization	AT3G51590.1 | Symbols: LTP12 | lipid transfer protein 12 | chr3:19135828-19136654 REVERSE LENGTH=119 >AT3G51590.1 | Symbols: LTP12 | lipid transfer protein 12 | chr3:19135828-19136654 REVERSE LENGTH=119
Bol014756	345	16899	8.67	-10.9286	Down	0.999905	-	GO:0005618//cell wall	GO:0005488	GO:0051234//establishment of localization;GO:0010876//lipid localization	AT3G51590.1 | Symbols: LTP12 | lipid transfer protein 12 | chr3:19135828-19136654 REVERSE LENGTH=119 >AT3G51590.1 | Symbols: LTP12 | lipid transfer protein 12 | chr3:19135828-19136654 REVERSE LENGTH=119
