# Supplementary material for: Integrated analysis of transcriptome and proteome changes related to the Ogura cytoplasmic male sterility in cabbage
Source: PLoS One. 2018 Mar 12;13(3):e0193462. doi: 10.1371/journal.pone.0193462 (PMC5846740; doi:10.1371/journal.pone.0193462)
Supplement: S3 Table — (XLSX) [file pone.0193462.s003.xlsx]

## Sheet: Sheet1
GeneID	geneLength	Means-R2P2	Means-R2P2CMS	log2Ratio(R2P2CMS/R2P2)	Up-Down-Regulation(R2P2CMS/R2P2)	Probability	KEGG Orthology	GO Component	GO Function	GO Process	Description
Bol034957	1350	27.035	0.755	-5.16221	Down	0.879547	K15397|1|0.0|794|aly:ARALYDRAFT_476248|3-ketoacyl-CoA synthase [EC:2.3.1.-]	GO:0044464	GO:0016747//transferase activity, transferring acyl groups other than amino-acyl groups	GO:0007275//multicellular organismal development;GO:0006631//fatty acid metabolic process	AT1G71160.1 | Symbols: KCS7 | 3-ketoacyl-CoA synthase 7 | chr1:26828788-26830170 REVERSE LENGTH=460 >AT1G71160.1 | Symbols: KCS7 | 3-ketoacyl-CoA synthase 7 | chr1:26828788-26830170 REVERSE LENGTH=460
Bol033231	1431	21.995	2.075	-3.40599	Down	0.829032	K15397|1|2e-99|360|aly:ARALYDRAFT_887345|3-ketoacyl-CoA synthase [EC:2.3.1.-]	GO:0043231//intracellular membrane-bounded organelle	GO:0016747//transferase activity, transferring acyl groups other than amino-acyl groups	GO:0009314//response to radiation;GO:0006950//response to stress;GO:0006631//fatty acid metabolic process	AT2G28630.1 | Symbols: KCS12 | 3-ketoacyl-CoA synthase 12 | chr2:12275719-12277149 REVERSE LENGTH=476 >AT2G28630.1 | Symbols: KCS12 | 3-ketoacyl-CoA synthase 12 | chr2:12275719-12277149 REVERSE LENGTH=476
Bol021261	1089	8.215	0.01	-9.68212	Down	0.829086	K00100|1|4e-16|84.0|olu:OSTLU_36252|[EC:1.1.1.-];K10251|2|3e-11|67.8|pop:POPTR_821856|beta-keto reductase [EC:1.1.1.-];K00218|3|1e-10|65.9|aly:ARALYDRAFT_470335|protochlorophyllide reductase [EC:1.3.1.33]	-	GO:0003824//catalytic activity	GO:0008152//metabolic process	AT5G15940.1 | Symbols: | NAD(P)-binding Rossmann-fold superfamily protein | chr5:5202801-5204715 FORWARD LENGTH=364 >AT5G15940.1 | Symbols: | NAD(P)-binding Rossmann-fold superfamily protein | chr5:5202801-5204715 FORWARD LENGTH=364
Bol005019	1353	692.95	1.465	-8.88571	Down	0.997262	K15397|1|2e-149|526|rcu:RCOM_0771540|3-ketoacyl-CoA synthase [EC:2.3.1.-]	GO:0044464	GO:0016747//transferase activity, transferring acyl groups other than amino-acyl groups	GO:0006631//fatty acid metabolic process	AT3G52160.1 | Symbols: KCS15 | 3-ketoacyl-CoA synthase 15 | chr3:19345069-19346591 REVERSE LENGTH=451 >AT3G52160.1 | Symbols: KCS15 | 3-ketoacyl-CoA synthase 15 | chr3:19345069-19346591 REVERSE LENGTH=451
Bol033067	1332	15.43	0.01	-10.5915	Down	0.910152	K15397|1|0.0|748|aly:ARALYDRAFT_494971|3-ketoacyl-CoA synthase [EC:2.3.1.-]	GO:0044464	GO:0016747//transferase activity, transferring acyl groups other than amino-acyl groups	GO:0007275//multicellular organismal development;GO:0006631//fatty acid metabolic process	AT5G49070.1 | Symbols: KCS21 | 3-ketoacyl-CoA synthase 21 | chr5:19888751-19890145 REVERSE LENGTH=464 >AT5G49070.1 | Symbols: KCS21 | 3-ketoacyl-CoA synthase 21 | chr5:19888751-19890145 REVERSE LENGTH=464
Bol007893	939	100.045	8.57	-3.54521	Down	0.885375	K01074|1|2e-141|499|aly:ARALYDRAFT_494249|palmitoyl-protein thioesterase [EC:3.1.2.22]	GO:0044464	GO:0016790//thiolester hydrolase activity	GO:0043412//macromolecule modification	AT5G47330.1 | Symbols: | alpha/beta-Hydrolases superfamily protein | chr5:19207170-19208711 FORWARD LENGTH=314 >AT5G47330.1 | Symbols: | alpha/beta-Hydrolases superfamily protein | chr5:19207170-19208711 FORWARD LENGTH=314
Bol002347	861	46.21	1.115	-5.37309	Down	0.908756	K15397|1|2e-148|522|aly:ARALYDRAFT_476248|3-ketoacyl-CoA synthase [EC:2.3.1.-]	GO:0044464	GO:0016747//transferase activity, transferring acyl groups other than amino-acyl groups	GO:0007275//multicellular organismal development;GO:0006631//fatty acid metabolic process	AT1G71160.1 | Symbols: KCS7 | 3-ketoacyl-CoA synthase 7 | chr1:26828788-26830170 REVERSE LENGTH=460 >AT1G71160.1 | Symbols: KCS7 | 3-ketoacyl-CoA synthase 7 | chr1:26828788-26830170 REVERSE LENGTH=460
Bol006162	1008	46.48	1.975	-4.55669	Down	0.888113	K10251|1|2e-82|304|mtr:MTR_3g086210|beta-keto reductase [EC:1.1.1.-]	GO:0043231//intracellular membrane-bounded organelle	GO:0016616//oxidoreductase activity, acting on the CH-OH group of donors, NAD or NADP as acceptor	GO:0008152//metabolic process	AT1G24470.1 | Symbols: KCR2, ATKCR2 | beta-ketoacyl reductase 2 | chr1:8674056-8676277 FORWARD LENGTH=312 >AT1G24470.1 | Symbols: KCR2, ATKCR2 | beta-ketoacyl reductase 2 | chr1:8674056-8676277 FORWARD LENGTH=312
