# Supplementary material for: Integrated analysis of transcriptome and proteome changes related to the Ogura cytoplasmic male sterility in cabbage
Source: PLoS One. 2018 Mar 12;13(3):e0193462. doi: 10.1371/journal.pone.0193462 (PMC5846740; doi:10.1371/journal.pone.0193462)
Supplement: S4 Table — (XLS) [file pone.0193462.s004.xls]

## Sheet: Sheet1
GeneID	geneLength	Means-R2P2	Means-R2P2CMS	log2Ratio(R2P2CMS/R2P2)	Up-Down-Regulation(R2P2CMS/R2P2)	Probability	KEGG Orthology	GO Component	GO Function	GO Process	Description
Bol023012	822	14.325	0.01	-10.4843	Down	0.902751	K00507|1|3e-120|429|aly:ARALYDRAFT_479040|stearoyl-CoA desaturase (delta-9 desaturase) [EC:1.14.19.1]	GO:0031224//intrinsic component of membrane;GO:0044424	GO:0016705//oxidoreductase activity, acting on paired donors, with incorporation or reduction of molecular oxygen	GO:0006633//fatty acid biosynthetic process;GO:0009767//photosynthetic electron transport chain	AT3G15850.1 | Symbols: FAD5, FADB, JB67, ADS3 | fatty acid desaturase 5 | chr3:5359087-5360998 FORWARD LENGTH=371 >AT3G15850.1 | Symbols: FAD5, FADB, JB67, ADS3 | fatty acid desaturase 5 | chr3:5359087-5360998 FORWARD LENGTH=371
Bol021261	1089	8.215	0.01	-9.68212	Down	0.829086	K00100|1|4e-16|84.0|olu:OSTLU_36252|[EC:1.1.1.-];K10251|2|3e-11|67.8|pop:POPTR_821856|beta-keto reductase [EC:1.1.1.-];K00218|3|1e-10|65.9|aly:ARALYDRAFT_470335|protochlorophyllide reductase [EC:1.3.1.33]	-	GO:0003824//catalytic activity	GO:0008152//metabolic process	AT5G15940.1 | Symbols: | NAD(P)-binding Rossmann-fold superfamily protein | chr5:5202801-5204715 FORWARD LENGTH=364 >AT5G15940.1 | Symbols: | NAD(P)-binding Rossmann-fold superfamily protein | chr5:5202801-5204715 FORWARD LENGTH=364
Bol009192	870	12.13	0.01	-10.2444	Down	0.883573	K00059|1|1e-27|122|bdi:100822296|3-oxoacyl-[acyl-carrier protein] reductase [EC:1.1.1.100];K11147|5|6e-27|119|smo:SELMODRAFT_270475|dehydrogenase/reductase SDR family member 4 [EC:1.1.-.-]	-	GO:0004312//fatty acid synthase activity	GO:0008152//metabolic process	AT1G54870.1 | Symbols: | NAD(P)-binding Rossmann-fold superfamily protein | chr1:20459011-20460417 FORWARD LENGTH=335 >AT1G54870.1 | Symbols: | NAD(P)-binding Rossmann-fold superfamily protein | chr1:20459011-20460417 FORWARD LENGTH=335
Bol001796	1230	19.165	0.01	-10.9043	Down	0.929249	K03921|1|0.0|707|ath:AT3G02610|acyl-[acyl-carrier-protein] desaturase [EC:1.14.19.2]	GO:0009536//plastid	GO:0046872//metal ion binding;GO:0016717//oxidoreductase activity, acting on paired donors, with oxidation of a pair of donors resulting in the reduction of molecular oxygen to two molecules of water	GO:0006631//fatty acid metabolic process	AT3G02610.1 | Symbols: | Plant stearoyl-acyl-carrier-protein desaturase family protein | chr3:555665-557458 FORWARD LENGTH=413 >AT3G02610.1 | Symbols: | Plant stearoyl-acyl-carrier-protein desaturase family protein | chr3:555665-557458 FORWARD LENGTH=413
Bol008242	738	29.56	3.04	-3.2815	Down	0.845731	K00507|1|2e-110|351|ath:AT2G31360|stearoyl-CoA desaturase (delta-9 desaturase) [EC:1.14.19.1]	GO:0031224//intrinsic component of membrane	GO:0016705//oxidoreductase activity, acting on paired donors, with incorporation or reduction of molecular oxygen	GO:0006631//fatty acid metabolic process	AT2G31360.1 | Symbols: ADS2, DS2 | 16:0delta9 desaturase 2 | chr2:13372121-13373546 REVERSE LENGTH=307 >AT2G31360.1 | Symbols: ADS2, DS2 | 16:0delta9 desaturase 2 | chr2:13372121-13373546 REVERSE LENGTH=307
Bol008037	864	414.94	10.545	-5.29827	Down	0.932177	K00059|1|4e-20|96.7|gmx:100806814|3-oxoacyl-[acyl-carrier protein] reductase [EC:1.1.1.100]	-	GO:0003824//catalytic activity	GO:0008152//metabolic process	AT5G65205.1 | Symbols: | NAD(P)-binding Rossmann-fold superfamily protein | chr5:26050926-26052017 REVERSE LENGTH=285 >AT5G65205.1 | Symbols: | NAD(P)-binding Rossmann-fold superfamily protein | chr5:26050926-26052017 REVERSE LENGTH=285
Bol012973	1044	134.91	39.59	-1.76879	Down	0.847181	K10255|1|3e-125|446|aly:ARALYDRAFT_491653|omega-6 fatty acid desaturase (delta-12 desaturase) [EC:1.14.19.-]	GO:0009941//chloroplast envelope	GO:0016705//oxidoreductase activity, acting on paired donors, with incorporation or reduction of molecular oxygen	GO:0006631//fatty acid metabolic process	AT4G30950.1 | Symbols: FAD6, FADC, SFD4 | fatty acid desaturase 6 | chr4:15057278-15059673 REVERSE LENGTH=448 >AT4G30950.1 | Symbols: FAD6, FADC, SFD4 | fatty acid desaturase 6 | chr4:15057278-15059673 REVERSE LENGTH=448
Bol006162	1008	46.48	1.975	-4.55669	Down	0.888113	K10251|1|2e-82|304|mtr:MTR_3g086210|beta-keto reductase [EC:1.1.1.-]	GO:0043231//intracellular membrane-bounded organelle	GO:0016616//oxidoreductase activity, acting on the CH-OH group of donors, NAD or NADP as acceptor	GO:0008152//metabolic process	AT1G24470.1 | Symbols: KCR2, ATKCR2 | beta-ketoacyl reductase 2 | chr1:8674056-8676277 FORWARD LENGTH=312 >AT1G24470.1 | Symbols: KCR2, ATKCR2 | beta-ketoacyl reductase 2 | chr1:8674056-8676277 FORWARD LENGTH=312
