# Supplementary material for: Integrated analysis of transcriptome and proteome changes related to the Ogura cytoplasmic male sterility in cabbage
Source: PLoS One. 2018 Mar 12;13(3):e0193462. doi: 10.1371/journal.pone.0193462 (PMC5846740; doi:10.1371/journal.pone.0193462)
Supplement: S5 Table — (XLSX) [file pone.0193462.s005.xlsx]

## Sheet: Sheet1
GeneID	geneLength	Means-R2P2	Means-R2P2CMS	log2Ratio(R2P2CMS/R2P2)	Up-Down-Regulation(R2P2CMS/R2P2)	Probability	KEGG Orthology	GO Component	GO Function	GO Process	Description
Bol005311	717	131.04	10.68	-3.61702	Down	0.890079	K00588|1|2e-111|399|ath:AT1G24735|caffeoyl-CoA O-methyltransferase [EC:2.1.1.104];K13067|3|5e-91|332|ath:AT1G67990|putative caffeoyl-CoA 3-O-methyltransferase [EC:2.1.1.-]	GO:0044444//cytoplasmic part	GO:0008168//methyltransferase activity	GO:0009699//phenylpropanoid biosynthetic process	AT1G24735.1 | Symbols: | S-adenosyl-L-methionine-dependent methyltransferases superfamily protein | chr1:8757977-8759448 FORWARD LENGTH=240
Bol020252	1035	125.9	25.935	-2.27931	Down	0.868501	K00430|1|3e-166|582|aly:ARALYDRAFT_915128|peroxidase [EC:1.11.1.7]	GO:0044464	GO:0005506//iron ion binding;GO:0003824//catalytic activity;GO:0016209//antioxidant activity	GO:0008152//metabolic process;GO:0006950//response to stress	AT4G16270.1 | Symbols: | Peroxidase superfamily protein | chr4:9205038-9206483 FORWARD LENGTH=362 >AT4G16270.1 | Symbols: | Peroxidase superfamily protein | chr4:9205038-9206483 FORWARD LENGTH=362
Bol037689	2169	51.955	17.655	-1.55719	Down	0.808891	K10775|1|0.0|1318|aly:ARALYDRAFT_482690|phenylalanine ammonia-lyase [EC:4.3.1.24]	GO:0044424	GO:0016841//ammonia-lyase activity	GO:0009411//response to UV;GO:0006558//L-phenylalanine metabolic process;GO:0009414//response to water deprivation;GO:0048229//gametophyte development;GO:0009696//salicylic acid metabolic process;GO:0009808//lignin metabolic process	AT2G37040.1 | Symbols: PAL1, ATPAL1 | PHE ammonia lyase 1 | chr2:15557602-15560237 REVERSE LENGTH=725 >AT2G37040.1 | Symbols: PAL1, ATPAL1 | PHE ammonia lyase 1 | chr2:15557602-15560237 REVERSE LENGTH=725
Bol024018	828	120.78	18.76	-2.68665	Down	0.877379	K09753|1|2e-62|237|gmx:100799994|cinnamoyl-CoA reductase [EC:1.2.1.44]	-	GO:0048037//cofactor binding;GO:0016616//oxidoreductase activity, acting on the CH-OH group of donors, NAD or NADP as acceptor	GO:0008152//metabolic process	AT1G68540.1 | Symbols: | NAD(P)-binding Rossmann-fold superfamily protein | chr1:25720066-25721282 FORWARD LENGTH=321 >AT1G68540.1 | Symbols: | NAD(P)-binding Rossmann-fold superfamily protein | chr1:25720066-25721282 FORWARD LENGTH=321
Bol025982	924	207.85	0.125	-10.6994	Down	0.996422	K00430|1|1e-134|477|ath:AT5G58400|peroxidase [EC:1.11.1.7]	GO:0044464	GO:0005506//iron ion binding;GO:0016209//antioxidant activity	GO:0008152//metabolic process;GO:0006950//response to stress	AT5G58400.1 | Symbols: | Peroxidase superfamily protein | chr5:23605357-23606967 REVERSE LENGTH=325 >AT5G58400.1 | Symbols: | Peroxidase superfamily protein | chr5:23605357-23606967 REVERSE LENGTH=325
Bol025522	2160	83.985	18.69	-2.16787	Down	0.857902	K10775|1|0.0|1297|aly:ARALYDRAFT_482690|phenylalanine ammonia-lyase [EC:4.3.1.24]	GO:0044424	GO:0016841//ammonia-lyase activity	GO:0009411//response to UV;GO:0006558//L-phenylalanine metabolic process;GO:0009414//response to water deprivation;GO:0048229//gametophyte development;GO:0009696//salicylic acid metabolic process;GO:0009808//lignin metabolic process	AT2G37040.1 | Symbols: PAL1, ATPAL1 | PHE ammonia lyase 1 | chr2:15557602-15560237 REVERSE LENGTH=725 >AT2G37040.1 | Symbols: PAL1, ATPAL1 | PHE ammonia lyase 1 | chr2:15557602-15560237 REVERSE LENGTH=725
Bol032353	1872	57.13	0.695	-6.36109	Down	0.943914	K05349|1|0.0|826|rcu:RCOM_1347430|beta-glucosidase [EC:3.2.1.21]	GO:0005576//extracellular region;GO:0005618//cell wall	GO:0004553//hydrolase activity, hydrolyzing O-glycosyl compounds	GO:0044238//primary metabolic process;GO:0003006//developmental process involved in reproduction	AT5G49360.1 | Symbols: BXL1, ATBXL1 | beta-xylosidase 1 | chr5:20012179-20016659 REVERSE LENGTH=774 >AT5G49360.1 | Symbols: BXL1, ATBXL1 | beta-xylosidase 1 | chr5:20012179-20016659 REVERSE LENGTH=774
Bol011801	564	24.96	0.405	-5.94555	Down	0.899092	K09753|1|3e-22|102|pop:POPTR_828721|cinnamoyl-CoA reductase [EC:1.2.1.44]	-	GO:0005488;GO:0003824//catalytic activity	GO:0008152//metabolic process	AT1G51410.1 | Symbols: | NAD(P)-binding Rossmann-fold superfamily protein | chr1:19059885-19061424 FORWARD LENGTH=325 >AT1G51410.1 | Symbols: | NAD(P)-binding Rossmann-fold superfamily protein | chr1:19059885-19061424 FORWARD LENGTH=325
Bol016365	954	181.92	57.385	-1.66456	Down	0.844958	K13082|1|2e-58|224|mtr:MTR_124s0002|bifunctional dihydroflavonol 4-reductase/flavanone 4-reductase [EC:1.1.1.219 1.1.1.234];K09753|3|6e-58|222|pop:POPTR_814849|cinnamoyl-CoA reductase [EC:1.2.1.44]	GO:0043231//intracellular membrane-bounded organelle	GO:0016616//oxidoreductase activity, acting on the CH-OH group of donors, NAD or NADP as acceptor;GO:0005515//protein binding;GO:0000166//nucleotide binding;GO:0048037//cofactor binding	GO:0048827//phyllome development;GO:0048507//meristem development;GO:0008033//tRNA processing;GO:0010584//pollen exine formation;GO:0009791//post-embryonic development	AT4G35420.1 | Symbols: DRL1 | dihydroflavonol 4-reductase-like1 | chr4:16834091-16835611 REVERSE LENGTH=326 >AT4G35420.1 | Symbols: DRL1 | dihydroflavonol 4-reductase-like1 | chr4:16834091-16835611 REVERSE LENGTH=326
Bol012512	1143	564.53	0.29	-10.9268	Down	0.999092	K13065|1|2e-74|278|rcu:RCOM_1442250|shikimate O-hydroxycinnamoyltransferase [EC:2.3.1.133]	-	GO:0016410//N-acyltransferase activity	GO:0006596//polyamine biosynthetic process;GO:0010208//pollen wall assembly	AT2G19070.1 | Symbols: SHT | spermidine hydroxycinnamoyl transferase | chr2:8260185-8261958 REVERSE LENGTH=451 >AT2G19070.1 | Symbols: SHT | spermidine hydroxycinnamoyl transferase | chr2:8260185-8261958 REVERSE LENGTH=451
Bol013614	1023	47.14	2.73	-4.10998	Down	0.878924	K00430|1|3e-66|250|pop:POPTR_267768|peroxidase [EC:1.11.1.7]	GO:0044464	GO:0005506//iron ion binding;GO:0003824//catalytic activity;GO:0016209//antioxidant activity	GO:0008152//metabolic process;GO:0006950//response to stress	AT4G33870.1 | Symbols: | Peroxidase superfamily protein | chr4:16234670-16236492 REVERSE LENGTH=401 >AT4G33870.1 | Symbols: | Peroxidase superfamily protein | chr4:16234670-16236492 REVERSE LENGTH=401
Bol017901	1380	213.925	0.01	-14.3848	Down	0.99672	K13065|1|5e-15|80.9|vvi:100265530|shikimate O-hydroxycinnamoyltransferase [EC:2.3.1.133]	-	GO:0016746//transferase activity, transferring acyl groups	-	AT4G29250.1 | Symbols: | HXXXD-type acyl-transferase family protein | chr4:14420713-14422177 FORWARD LENGTH=460 >AT4G29250.1 | Symbols: | HXXXD-type acyl-transferase family protein | chr4:14420713-14422177 FORWARD LENGTH=460
Bol005963	978	16.91	0.01	-10.7237	Down	0.918975	K09753|1|3e-81|300|sbi:SORBI_07g021680|cinnamoyl-CoA reductase [EC:1.2.1.44]	-	GO:0048037//cofactor binding;GO:0016616//oxidoreductase activity, acting on the CH-OH group of donors, NAD or NADP as acceptor	GO:0008152//metabolic process	AT1G51410.1 | Symbols: | NAD(P)-binding Rossmann-fold superfamily protein | chr1:19059885-19061424 FORWARD LENGTH=325 >AT1G51410.1 | Symbols: | NAD(P)-binding Rossmann-fold superfamily protein | chr1:19059885-19061424 FORWARD LENGTH=325
Bol029814	1440	70.265	1.61	-5.44767	Down	0.921618	K13065|1|6e-72|270|rcu:RCOM_1442250|shikimate O-hydroxycinnamoyltransferase [EC:2.3.1.133]	-	GO:0016410//N-acyltransferase activity	GO:0006596//polyamine biosynthetic process;GO:0010208//pollen wall assembly	AT2G19070.1 | Symbols: SHT | spermidine hydroxycinnamoyl transferase | chr2:8260185-8261958 REVERSE LENGTH=451 >AT2G19070.1 | Symbols: SHT | spermidine hydroxycinnamoyl transferase | chr2:8260185-8261958 REVERSE LENGTH=451
Bol017968	912	0.01	8.975	9.80977	Up	0.842518	K05279|1|3e-58|223|ath:AT5G54160|flavonol 3-O-methyltransferase [EC:2.1.1.76];K13066|5|3e-55|213|pop:POPTR_824484|caffeic acid 3-O-methyltransferase [EC:2.1.1.68]	GO:0044444//cytoplasmic part	GO:0005515//protein binding;GO:0008168//methyltransferase activity	GO:0006730//one-carbon metabolic process;GO:0009699//phenylpropanoid biosynthetic process	AT1G77520.1 | Symbols: | O-methyltransferase family protein | chr1:29130557-29132007 FORWARD LENGTH=381 >AT1G77520.1 | Symbols: | O-methyltransferase family protein | chr1:29130557-29132007 FORWARD LENGTH=381
Bol033855	777	21.475	2.725	-2.97833	Down	0.819992	K00588|1|3e-138|488|aly:ARALYDRAFT_912997|caffeoyl-CoA O-methyltransferase [EC:2.1.1.104]	GO:0044444//cytoplasmic part	GO:0008171//O-methyltransferase activity	GO:0009699//phenylpropanoid biosynthetic process	AT4G34050.1 | Symbols: CCoAOMT1 | S-adenosyl-L-methionine-dependent methyltransferases superfamily protein | chr4:16310844-16311973 FORWARD LENGTH=259 >AT4G34050.1 | Symbols: CCoAOMT1 | S-adenosyl-L-methionine-dependent methyltransferases superfamily protein | chr4:16310844-16311973 FORWARD LENGTH=259
Bol029711	4632	29.245	5.565	-2.39374	Down	0.827202	K01904|1|0.0|918|ath:AT1G62940|4-coumarate--CoA ligase [EC:6.2.1.12]	GO:0044424	GO:0015645//fatty acid ligase activity;GO:0016405//CoA-ligase activity	GO:0010584//pollen exine formation;GO:0035337	AT1G62940.1 | Symbols: ACOS5 | acyl-CoA synthetase 5 | chr1:23310554-23312747 FORWARD LENGTH=542 >AT1G62940.1 | Symbols: ACOS5 | acyl-CoA synthetase 5 | chr1:23310554-23312747 FORWARD LENGTH=542
Bol039941	1446	898.745	6.29	-7.15871	Down	0.982123	K15506|1|0.0|822|aly:ARALYDRAFT_476592|cytochrome P450, family 98, subfamily A, polypeptide 8/9 [EC:1.14.13.-];K09754|5|1e-134|478|pop:POPTR_685839|coumaroylquinate(coumaroylshikimate) 3'-monooxygenase [EC:1.14.13.36]	-	GO:0072532//tri-(feruloyl or hydroxyferuloyl) spermidine meta-hydroxylase activity;GO:0005506//iron ion binding;GO:0072533	GO:0006595//polyamine metabolic process	AT1G74540.1 | Symbols: CYP98A8 | cytochrome P450, family 98, subfamily A, polypeptide 8 | chr1:28013362-28014855 FORWARD LENGTH=497 >AT1G74540.1 | Symbols: CYP98A8 | cytochrome P450, family 98, subfamily A, polypeptide 8 | chr1:28013362-28014855 FORWARD LENGTH=497
Bol027627	972	76.295	0.785	-6.60275	Down	0.956668	K09753|1|6e-59|226|smo:SELMODRAFT_450549|cinnamoyl-CoA reductase [EC:1.2.1.44]	-	GO:0005488;GO:0016620//oxidoreductase activity, acting on the aldehyde or oxo group of donors, NAD or NADP as acceptor	GO:0009699//phenylpropanoid biosynthetic process	AT1G76470.1 | Symbols: | NAD(P)-binding Rossmann-fold superfamily protein | chr1:28689955-28691405 REVERSE LENGTH=325 >AT1G76470.1 | Symbols: | NAD(P)-binding Rossmann-fold superfamily protein | chr1:28689955-28691405 REVERSE LENGTH=325
Bol034398	1656	26.915	2.52	-3.41691	Down	0.841922	K00666|1|4e-154|543|sbi:SORBI_10g012080|fatty-acyl-CoA synthase [EC:6.2.1.-];K01904|2|3e-48|191|rcu:RCOM_0246200|4-coumarate--CoA ligase [EC:6.2.1.12]	GO:0042579//microbody	-	GO:0019941//modification-dependent protein catabolic process	AT5G16370.1 | Symbols: AAE5 | acyl activating enzyme 5 | chr5:5356823-5358481 REVERSE LENGTH=552 >AT5G16370.1 | Symbols: AAE5 | acyl activating enzyme 5 | chr5:5356823-5358481 REVERSE LENGTH=552
Bol043713	1608	54.135	1.415	-5.25769	Down	0.909894	K00517|1|0.0|959|ath:AT5G09970|[EC:1.14.-.-];K09754|5|4e-72|270|zma:100191539|coumaroylquinate(coumaroylshikimate) 3'-monooxygenase [EC:1.14.13.36]	-	GO:0016709//oxidoreductase activity, acting on paired donors, with incorporation or reduction of molecular oxygen, NAD(P)H as one donor, and incorporation of one atom of oxygen;GO:0005506//iron ion binding	GO:0010073//meristem maintenance;GO:0008152//metabolic process	AT5G09970.1 | Symbols: CYP78A7 | cytochrome P450, family 78, subfamily A, polypeptide 7 | chr5:3112241-3113987 FORWARD LENGTH=536 >AT5G09970.1 | Symbols: CYP78A7 | cytochrome P450, family 78, subfamily A, polypeptide 7 | chr5:3112241-3113987 FORWARD LENGTH=536
Bol024075	699	9.65	0.01	-9.91439	Down	0.85328	K00588|1|5e-95|345|ath:AT1G24735|caffeoyl-CoA O-methyltransferase [EC:2.1.1.104];K13067|2|6e-95|344|ath:AT1G67990|putative caffeoyl-CoA 3-O-methyltransferase [EC:2.1.1.-]	GO:0044444//cytoplasmic part	GO:0008168//methyltransferase activity	GO:0009699//phenylpropanoid biosynthetic process	AT1G67980.1 | Symbols: CCOAMT | caffeoyl-CoA 3-O-methyltransferase | chr1:25487724-25488934 FORWARD LENGTH=232 >AT1G67980.1 | Symbols: CCOAMT | caffeoyl-CoA 3-O-methyltransferase | chr1:25487724-25488934 FORWARD LENGTH=232
Bol010494	669	790.785	3.755	-7.71833	Down	0.989726	K13067|1|2e-74|259|ath:AT1G67990|putative caffeoyl-CoA 3-O-methyltransferase [EC:2.1.1.-];K00588|3|1e-69|243|ath:AT1G24735|caffeoyl-CoA O-methyltransferase [EC:2.1.1.104]	GO:0044444//cytoplasmic part	GO:0008171//O-methyltransferase activity	GO:0006596//polyamine biosynthetic process;GO:0009699//phenylpropanoid biosynthetic process;GO:0009791//post-embryonic development	AT1G67980.1 | Symbols: CCOAMT | caffeoyl-CoA 3-O-methyltransferase | chr1:25487724-25488934 FORWARD LENGTH=232 >AT1G67980.1 | Symbols: CCOAMT | caffeoyl-CoA 3-O-methyltransferase | chr1:25487724-25488934 FORWARD LENGTH=232
Bol040965	486	52.375	6.61	-2.98616	Down	0.865112	K00430|1|1e-66|249|aly:ARALYDRAFT_470523|peroxidase [EC:1.11.1.7]	GO:0043231//intracellular membrane-bounded organelle	GO:0016209//antioxidant activity;GO:0005506//iron ion binding;GO:0003824//catalytic activity	GO:0009414//response to water deprivation;GO:0006972//hyperosmotic response;GO:0008152//metabolic process	AT1G05260.1 | Symbols: RCI3, RCI3A | Peroxidase superfamily protein | chr1:1529827-1531271 FORWARD LENGTH=326 >AT1G05260.1 | Symbols: RCI3, RCI3A | Peroxidase superfamily protein | chr1:1529827-1531271 FORWARD LENGTH=326
