# Supplementary material for: Integrated analysis of transcriptome and proteome changes related to the Ogura cytoplasmic male sterility in cabbage
Source: PLoS One. 2018 Mar 12;13(3):e0193462. doi: 10.1371/journal.pone.0193462 (PMC5846740; doi:10.1371/journal.pone.0193462)
Supplement: S6 Table — (XLSX) [file pone.0193462.s006.xlsx]

## Sheet: Sheet1
GeneID	geneLength	Means-R2P2	Means-R2P2CMS	log2Ratio(R2P2CMS/R2P2)	Up-Down-Regulation(R2P2CMS/R2P2)	Probability	KEGG Orthology	GO Component	GO Function	GO Process	Description
Bol005311	717	131.04	10.68	-3.61702	Down	0.890079	K00588|1|2e-111|399|ath:AT1G24735|caffeoyl-CoA O-methyltransferase [EC:2.1.1.104];K13067|3|5e-91|332|ath:AT1G67990|putative caffeoyl-CoA 3-O-methyltransferase [EC:2.1.1.-]	GO:0044444//cytoplasmic part	GO:0008168//methyltransferase activity	GO:0009699//phenylpropanoid biosynthetic process	AT1G24735.1 | Symbols: | S-adenosyl-L-methionine-dependent methyltransferases superfamily protein | chr1:8757977-8759448 FORWARD LENGTH=240
Bol043396	1188	186.335	39.555	-2.23597	Down	0.870304	K00660|1|0.0|756|ath:AT5G13930|chalcone synthase [EC:2.3.1.74]	-	GO:0016747//transferase activity, transferring acyl groups other than amino-acyl groups	GO:0009699//phenylpropanoid biosynthetic process	AT5G13930.1 | Symbols: CHS, TT4, ATCHS | Chalcone and stilbene synthase family protein | chr5:4488762-4490035 FORWARD LENGTH=395 >AT5G13930.1 | Symbols: CHS, TT4, ATCHS | Chalcone and stilbene synthase family protein | chr5:4488762-4490035 FORWARD LENGTH=395
Bol018458	1260	54.195	2.355	-4.52436	Down	0.892274	K05280|1|4e-62|236|pop:POPTR_823742|flavonoid 3'-monooxygenase [EC:1.14.13.21]	GO:0044464	GO:0016709//oxidoreductase activity, acting on paired donors, with incorporation or reduction of molecular oxygen, NAD(P)H as one donor, and incorporation of one atom of oxygen;GO:0005506//iron ion binding	GO:0006633//fatty acid biosynthetic process;GO:0010584//pollen exine formation	AT1G01280.1 | Symbols: CYP703A2, CYP703 | cytochrome P450, family 703, subfamily A, polypeptide 2 | chr1:112290-113905 FORWARD LENGTH=510 >AT1G01280.1 | Symbols: CYP703A2, CYP703 | cytochrome P450, family 703, subfamily A, polypeptide 2 | chr1:112290-113905 FORWARD LENGTH=510
Bol015016	1179	1250.69	0.57	-11.0995	Down	0.99977	K13232|1|3e-55|214|vvi:100241891|stilbene synthase [EC:2.3.1.95];K00660|2|4e-55|213|smo:SELMODRAFT_270496|chalcone synthase [EC:2.3.1.74]	-	GO:0016747//transferase activity, transferring acyl groups other than amino-acyl groups	GO:0009698//phenylpropanoid metabolic process	AT4G00040.1 | Symbols: | Chalcone and stilbene synthase family protein | chr4:14653-15897 FORWARD LENGTH=385 >AT4G00040.1 | Symbols: | Chalcone and stilbene synthase family protein | chr4:14653-15897 FORWARD LENGTH=385
Bol034656	1179	82.675	9.51	-3.11993	Down	0.877867	K00660|1|2e-83|307|smo:SELMODRAFT_230473|chalcone synthase [EC:2.3.1.74]	-	GO:0016747//transferase activity, transferring acyl groups other than amino-acyl groups	GO:0010208//pollen wall assembly;GO:0009698//phenylpropanoid metabolic process	AT4G34850.1 | Symbols: LAP5 | Chalcone and stilbene synthase family protein | chr4:16608349-16609720 FORWARD LENGTH=392 >AT4G34850.1 | Symbols: LAP5 | Chalcone and stilbene synthase family protein | chr4:16608349-16609720 FORWARD LENGTH=392
Bol025267	1182	229.35	63.045	-1.8631	Down	0.855733	K00660|1|1e-74|278|smo:SELMODRAFT_270496|chalcone synthase [EC:2.3.1.74]	-	GO:0016747//transferase activity, transferring acyl groups other than amino-acyl groups	GO:0010208//pollen wall assembly;GO:0009698//phenylpropanoid metabolic process	AT1G02050.1 | Symbols: LAP6 | Chalcone and stilbene synthase family protein | chr1:359164-360441 REVERSE LENGTH=395 >AT1G02050.1 | Symbols: LAP6 | Chalcone and stilbene synthase family protein | chr1:359164-360441 REVERSE LENGTH=395
Bol016365	954	181.92	57.385	-1.66456	Down	0.844958	K13082|1|2e-58|224|mtr:MTR_124s0002|bifunctional dihydroflavonol 4-reductase/flavanone 4-reductase [EC:1.1.1.219 1.1.1.234];K09753|3|6e-58|222|pop:POPTR_814849|cinnamoyl-CoA reductase [EC:1.2.1.44]	GO:0043231//intracellular membrane-bounded organelle	GO:0016616//oxidoreductase activity, acting on the CH-OH group of donors, NAD or NADP as acceptor;GO:0005515//protein binding;GO:0000166//nucleotide binding;GO:0048037//cofactor binding	GO:0048827//phyllome development;GO:0048507//meristem development;GO:0008033//tRNA processing;GO:0010584//pollen exine formation;GO:0009791//post-embryonic development	AT4G35420.1 | Symbols: DRL1 | dihydroflavonol 4-reductase-like1 | chr4:16834091-16835611 REVERSE LENGTH=326 >AT4G35420.1 | Symbols: DRL1 | dihydroflavonol 4-reductase-like1 | chr4:16834091-16835611 REVERSE LENGTH=326
Bol012512	1143	564.53	0.29	-10.9268	Down	0.999092	K13065|1|2e-74|278|rcu:RCOM_1442250|shikimate O-hydroxycinnamoyltransferase [EC:2.3.1.133]	-	GO:0016410//N-acyltransferase activity	GO:0006596//polyamine biosynthetic process;GO:0010208//pollen wall assembly	AT2G19070.1 | Symbols: SHT | spermidine hydroxycinnamoyl transferase | chr2:8260185-8261958 REVERSE LENGTH=451 >AT2G19070.1 | Symbols: SHT | spermidine hydroxycinnamoyl transferase | chr2:8260185-8261958 REVERSE LENGTH=451
Bol009799	1077	36.785	1.02	-5.17248	Down	0.895676	K05277|1|2e-53|207|pop:POPTR_646527|leucoanthocyanidin dioxygenase [EC:1.14.11.19];K05278|2|4e-52|203|gmx:778157|flavonol synthase [EC:1.14.11.23]	-	GO:0016705//oxidoreductase activity, acting on paired donors, with incorporation or reduction of molecular oxygen;GO:0016679//oxidoreductase activity, acting on diphenols and related substances as donors	GO:0007568//aging;GO:0009699//phenylpropanoid biosynthetic process	AT1G17020.1 | Symbols: SRG1, ATSRG1 | senescence-related gene 1 | chr1:5820258-5821741 FORWARD LENGTH=358 >AT1G17020.1 | Symbols: SRG1, ATSRG1 | senescence-related gene 1 | chr1:5820258-5821741 FORWARD LENGTH=358
Bol017901	1380	213.925	0.01	-14.3848	Down	0.99672	K13065|1|5e-15|80.9|vvi:100265530|shikimate O-hydroxycinnamoyltransferase [EC:2.3.1.133]	-	GO:0016746//transferase activity, transferring acyl groups	-	AT4G29250.1 | Symbols: | HXXXD-type acyl-transferase family protein | chr4:14420713-14422177 FORWARD LENGTH=460 >AT4G29250.1 | Symbols: | HXXXD-type acyl-transferase family protein | chr4:14420713-14422177 FORWARD LENGTH=460
Bol029814	1440	70.265	1.61	-5.44767	Down	0.921618	K13065|1|6e-72|270|rcu:RCOM_1442250|shikimate O-hydroxycinnamoyltransferase [EC:2.3.1.133]	-	GO:0016410//N-acyltransferase activity	GO:0006596//polyamine biosynthetic process;GO:0010208//pollen wall assembly	AT2G19070.1 | Symbols: SHT | spermidine hydroxycinnamoyl transferase | chr2:8260185-8261958 REVERSE LENGTH=451 >AT2G19070.1 | Symbols: SHT | spermidine hydroxycinnamoyl transferase | chr2:8260185-8261958 REVERSE LENGTH=451
Bol033855	777	21.475	2.725	-2.97833	Down	0.819992	K00588|1|3e-138|488|aly:ARALYDRAFT_912997|caffeoyl-CoA O-methyltransferase [EC:2.1.1.104]	GO:0044444//cytoplasmic part	GO:0008171//O-methyltransferase activity	GO:0009699//phenylpropanoid biosynthetic process	AT4G34050.1 | Symbols: CCoAOMT1 | S-adenosyl-L-methionine-dependent methyltransferases superfamily protein | chr4:16310844-16311973 FORWARD LENGTH=259 >AT4G34050.1 | Symbols: CCoAOMT1 | S-adenosyl-L-methionine-dependent methyltransferases superfamily protein | chr4:16310844-16311973 FORWARD LENGTH=259
Bol013698	1179	99.67	18.925	-2.39687	Down	0.869084	K00660|1|6e-82|302|gmx:100775264|chalcone synthase [EC:2.3.1.74]	-	GO:0016747//transferase activity, transferring acyl groups other than amino-acyl groups	GO:0010208//pollen wall assembly;GO:0009698//phenylpropanoid metabolic process	AT4G34850.1 | Symbols: LAP5 | Chalcone and stilbene synthase family protein | chr4:16608349-16609720 FORWARD LENGTH=392 >AT4G34850.1 | Symbols: LAP5 | Chalcone and stilbene synthase family protein | chr4:16608349-16609720 FORWARD LENGTH=392
Bol039941	1446	898.745	6.29	-7.15871	Down	0.982123	K15506|1|0.0|822|aly:ARALYDRAFT_476592|cytochrome P450, family 98, subfamily A, polypeptide 8/9 [EC:1.14.13.-];K09754|5|1e-134|478|pop:POPTR_685839|coumaroylquinate(coumaroylshikimate) 3'-monooxygenase [EC:1.14.13.36]	-	GO:0072532//tri-(feruloyl or hydroxyferuloyl) spermidine meta-hydroxylase activity;GO:0005506//iron ion binding;GO:0072533	GO:0006595//polyamine metabolic process	AT1G74540.1 | Symbols: CYP98A8 | cytochrome P450, family 98, subfamily A, polypeptide 8 | chr1:28013362-28014855 FORWARD LENGTH=497 >AT1G74540.1 | Symbols: CYP98A8 | cytochrome P450, family 98, subfamily A, polypeptide 8 | chr1:28013362-28014855 FORWARD LENGTH=497
Bol008652	759	40.67	12.48	-1.70435	Down	0.811114	K01859|1|8e-108|387|aly:ARALYDRAFT_485933|chalcone isomerase [EC:5.5.1.6]	GO:0000325//plant-type vacuole;GO:0005789//endoplasmic reticulum membrane	GO:0016872//intramolecular lyase activity	GO:0009411//response to UV;GO:0006575//cellular modified amino acid metabolic process;GO:0009699//phenylpropanoid biosynthetic process	AT3G55120.1 | Symbols: TT5, A11, CFI | Chalcone-flavanone isomerase family protein | chr3:20430248-20431415 REVERSE LENGTH=246 >AT3G55120.1 | Symbols: TT5, A11, CFI | Chalcone-flavanone isomerase family protein | chr3:20430248-20431415 REVERSE LENGTH=246
Bol043713	1608	54.135	1.415	-5.25769	Down	0.909894	K00517|1|0.0|959|ath:AT5G09970|[EC:1.14.-.-];K09754|5|4e-72|270|zma:100191539|coumaroylquinate(coumaroylshikimate) 3'-monooxygenase [EC:1.14.13.36]	-	GO:0016709//oxidoreductase activity, acting on paired donors, with incorporation or reduction of molecular oxygen, NAD(P)H as one donor, and incorporation of one atom of oxygen;GO:0005506//iron ion binding	GO:0010073//meristem maintenance;GO:0008152//metabolic process	AT5G09970.1 | Symbols: CYP78A7 | cytochrome P450, family 78, subfamily A, polypeptide 7 | chr5:3112241-3113987 FORWARD LENGTH=536 >AT5G09970.1 | Symbols: CYP78A7 | cytochrome P450, family 78, subfamily A, polypeptide 7 | chr5:3112241-3113987 FORWARD LENGTH=536
Bol034259	1191	112.645	43.35	-1.37768	Down	0.811561	K00660|1|0.0|757|aly:ARALYDRAFT_488219|chalcone synthase [EC:2.3.1.74]	-	GO:0016747//transferase activity, transferring acyl groups other than amino-acyl groups	GO:0009699//phenylpropanoid biosynthetic process	AT5G13930.1 | Symbols: CHS, TT4, ATCHS | Chalcone and stilbene synthase family protein | chr5:4488762-4490035 FORWARD LENGTH=395 >AT5G13930.1 | Symbols: CHS, TT4, ATCHS | Chalcone and stilbene synthase family protein | chr5:4488762-4490035 FORWARD LENGTH=395
Bol024075	699	9.65	0.01	-9.91439	Down	0.85328	K00588|1|5e-95|345|ath:AT1G24735|caffeoyl-CoA O-methyltransferase [EC:2.1.1.104];K13067|2|6e-95|344|ath:AT1G67990|putative caffeoyl-CoA 3-O-methyltransferase [EC:2.1.1.-]	GO:0044444//cytoplasmic part	GO:0008168//methyltransferase activity	GO:0009699//phenylpropanoid biosynthetic process	AT1G67980.1 | Symbols: CCOAMT | caffeoyl-CoA 3-O-methyltransferase | chr1:25487724-25488934 FORWARD LENGTH=232 >AT1G67980.1 | Symbols: CCOAMT | caffeoyl-CoA 3-O-methyltransferase | chr1:25487724-25488934 FORWARD LENGTH=232
Bol040704	1548	231.01	75.455	-1.61427	Down	0.84039	K05280|1|1e-98|358|pop:POPTR_823742|flavonoid 3'-monooxygenase [EC:1.14.13.21]	GO:0044464	GO:0016709//oxidoreductase activity, acting on paired donors, with incorporation or reduction of molecular oxygen, NAD(P)H as one donor, and incorporation of one atom of oxygen;GO:0005506//iron ion binding	GO:0006633//fatty acid biosynthetic process;GO:0010584//pollen exine formation	AT1G01280.1 | Symbols: CYP703A2, CYP703 | cytochrome P450, family 703, subfamily A, polypeptide 2 | chr1:112290-113905 FORWARD LENGTH=510 >AT1G01280.1 | Symbols: CYP703A2, CYP703 | cytochrome P450, family 703, subfamily A, polypeptide 2 | chr1:112290-113905 FORWARD LENGTH=510
Bol010494	669	790.785	3.755	-7.71833	Down	0.989726	K13067|1|2e-74|259|ath:AT1G67990|putative caffeoyl-CoA 3-O-methyltransferase [EC:2.1.1.-];K00588|3|1e-69|243|ath:AT1G24735|caffeoyl-CoA O-methyltransferase [EC:2.1.1.104]	GO:0044444//cytoplasmic part	GO:0008171//O-methyltransferase activity	GO:0006596//polyamine biosynthetic process;GO:0009699//phenylpropanoid biosynthetic process;GO:0009791//post-embryonic development	AT1G67980.1 | Symbols: CCOAMT | caffeoyl-CoA 3-O-methyltransferase | chr1:25487724-25488934 FORWARD LENGTH=232 >AT1G67980.1 | Symbols: CCOAMT | caffeoyl-CoA 3-O-methyltransferase | chr1:25487724-25488934 FORWARD LENGTH=232
