# Supplementary material for: Integrated analysis of transcriptome and proteome changes related to the Ogura cytoplasmic male sterility in cabbage
Source: PLoS One. 2018 Mar 12;13(3):e0193462. doi: 10.1371/journal.pone.0193462 (PMC5846740; doi:10.1371/journal.pone.0193462)
Supplement: S7 Table — (XLS) [file pone.0193462.s007.xls]

## Sheet: Sheet1
GeneID	geneLength	Means-R2P2	Means-R2P2CMS	log2Ratio(R2P2CMS/R2P2)	Up-Down-Regulation(R2P2CMS/R2P2)	Probability	KEGG Orthology	GO Component	GO Function	GO Process	Description
Bol026926	1563	467.6	0.215	-11.0867	Down	0.998902	K00514|1|8e-11|67.0|rcu:RCOM_1428040|zeta-carotene desaturase [EC:1.3.5.6]	-	GO:0016788//hydrolase activity, acting on ester bonds	GO:0044238//primary metabolic process	AT1G20130.1 | Symbols: | GDSL-like Lipase/Acylhydrolase superfamily protein | chr1:6977939-6980003 FORWARD LENGTH=534 >AT1G20130.1 | Symbols: | GDSL-like Lipase/Acylhydrolase superfamily protein | chr1:6977939-6980003 FORWARD LENGTH=534
Bol039273	873	276.585	0.01	-14.7554	Down	0.997709	K00514|1|2e-08|58.2|rcu:RCOM_1428040|zeta-carotene desaturase [EC:1.3.5.6]	GO:0044464	GO:0016788//hydrolase activity, acting on ester bonds;GO:0016747//transferase activity, transferring acyl groups other than amino-acyl groups	GO:0000003//reproduction	AT1G75910.1 | Symbols: EXL4 | extracellular lipase 4 | chr1:28501511-28503096 FORWARD LENGTH=343 >AT1G75910.1 | Symbols: EXL4 | extracellular lipase 4 | chr1:28501511-28503096 FORWARD LENGTH=343
Bol037608	873	269.99	0.01	-14.7206	Down	0.997601	K01206|1|3e-09|60.8|ath:AT1G67830|alpha-L-fucosidase [EC:3.2.1.51];K00514|2|2e-08|57.8|rcu:RCOM_1428040|zeta-carotene desaturase [EC:1.3.5.6]	GO:0044464	GO:0016788//hydrolase activity, acting on ester bonds;GO:0016747//transferase activity, transferring acyl groups other than amino-acyl groups	GO:0044238//primary metabolic process;GO:0000003//reproduction	AT1G75910.1 | Symbols: EXL4 | extracellular lipase 4 | chr1:28501511-28503096 FORWARD LENGTH=343 >AT1G75910.1 | Symbols: EXL4 | extracellular lipase 4 | chr1:28501511-28503096 FORWARD LENGTH=343
Bol027927	1134	12.535	40.52	1.69267	Up	0.810355	K00514|1|3e-23|107|rcu:RCOM_1428040|zeta-carotene desaturase [EC:1.3.5.6];K01206|2|4e-19|94.0|ath:AT1G67830|alpha-L-fucosidase [EC:3.2.1.51]	GO:0044464	GO:0016788//hydrolase activity, acting on ester bonds	GO:0044238//primary metabolic process	AT5G55050.1 | Symbols: | GDSL-like Lipase/Acylhydrolase superfamily protein | chr5:22337745-22339741 FORWARD LENGTH=376 >AT5G55050.1 | Symbols: | GDSL-like Lipase/Acylhydrolase superfamily protein | chr5:22337745-22339741 FORWARD LENGTH=376
Bol026928	1149	196.11	0.1	-10.9374	Down	0.99611	K00514|1|6e-20|96.7|rcu:RCOM_1428040|zeta-carotene desaturase [EC:1.3.5.6];K01206|2|3e-18|91.3|ath:AT1G67830|alpha-L-fucosidase [EC:3.2.1.51]	GO:0044464	GO:0016788//hydrolase activity, acting on ester bonds	-	AT1G20132.1 | Symbols: | GDSL-like Lipase/Acylhydrolase superfamily protein | chr1:6981358-6983495 FORWARD LENGTH=383 >AT1G20132.1 | Symbols: | GDSL-like Lipase/Acylhydrolase superfamily protein | chr1:6981358-6983495 FORWARD LENGTH=383
Bol039271	1461	732.185	0.375	-10.9311	Down	0.999282	K15748|1|7e-126|449|aly:ARALYDRAFT_474364|beta-D-glucopyranosyl abscisate beta-glucosidase [EC:3.2.1.175];K01237|3|2e-87|321|ath:AT2G44490|myrosinase [EC:3.2.1.147];K01238|4|2e-80|298|ath:AT3G60120|[EC:3.2.1.-]	GO:0044432	GO:0016788//hydrolase activity, acting on ester bonds;GO:0016798//hydrolase activity, acting on glycosyl bonds;GO:0043167//ion binding	GO:0044238//primary metabolic process	AT1G75940.1 | Symbols: ATA27, BGLU20 | Glycosyl hydrolase superfamily protein | chr1:28511198-28514044 FORWARD LENGTH=535 >AT1G75940.1 | Symbols: ATA27, BGLU20 | Glycosyl hydrolase superfamily protein | chr1:28511198-28514044 FORWARD LENGTH=535
Bol009345	1779	127.06	33.945	-1.90424	Down	0.852182	K09840|1|0.0|1006|aly:ARALYDRAFT_914743|9-cis-epoxycarotenoid dioxygenase [EC:1.13.11.51]	GO:0009570//chloroplast stroma	GO:0005488;GO:0016701//oxidoreductase activity, acting on single donors with incorporation of molecular oxygen	-	AT4G19170.1 | Symbols: NCED4, CCD4 | nine-cis-epoxycarotenoid dioxygenase 4 | chr4:10481835-10483622 FORWARD LENGTH=595 >AT4G19170.1 | Symbols: NCED4, CCD4 | nine-cis-epoxycarotenoid dioxygenase 4 | chr4:10481835-10483622 FORWARD LENGTH=595
Bol023605	1140	168.49	0.1	-10.7184	Down	0.995053	K00514|1|7e-22|103|rcu:RCOM_1428040|zeta-carotene desaturase [EC:1.3.5.6];K01206|2|1e-15|82.4|aly:ARALYDRAFT_475890|alpha-L-fucosidase [EC:3.2.1.51]	-	GO:0016788//hydrolase activity, acting on ester bonds	-	AT1G20132.1 | Symbols: | GDSL-like Lipase/Acylhydrolase superfamily protein | chr1:6981358-6983495 FORWARD LENGTH=383 >AT1G20132.1 | Symbols: | GDSL-like Lipase/Acylhydrolase superfamily protein | chr1:6981358-6983495 FORWARD LENGTH=383
Bol002897	2598	697.1	0.42	-10.6968	Down	0.999241	K01206|1|2e-19|96.7|ath:AT1G67830|alpha-L-fucosidase [EC:3.2.1.51];K00514|5|4e-16|85.5|rcu:RCOM_1428040|zeta-carotene desaturase [EC:1.3.5.6]	-	GO:0016788//hydrolase activity, acting on ester bonds	-	AT1G20130.1 | Symbols: | GDSL-like Lipase/Acylhydrolase superfamily protein | chr1:6977939-6980003 FORWARD LENGTH=534 >AT1G20130.1 | Symbols: | GDSL-like Lipase/Acylhydrolase superfamily protein | chr1:6977939-6980003 FORWARD LENGTH=534
Bol031822	1578	15.11	49.185	1.70271	Up	0.819761	K09839|1|2e-11|68.9|ota:Ot16g00650|violaxanthin de-epoxidase [EC:1.10.99.3]	-	-	-	AT2G21860.1 | Symbols: | violaxanthin de-epoxidase-related | chr2:9318333-9319990 REVERSE LENGTH=522 >AT2G21860.1 | Symbols: | violaxanthin de-epoxidase-related | chr2:9318333-9319990 REVERSE LENGTH=522
Bol006812	1182	19.47	1.96	-3.31233	Down	0.817891	K00514|1|3e-20|97.8|rcu:RCOM_1428040|zeta-carotene desaturase [EC:1.3.5.6];K01206|2|7e-20|96.7|ath:AT1G67830|alpha-L-fucosidase [EC:3.2.1.51]	-	GO:0016787//hydrolase activity	GO:0044238//primary metabolic process	AT4G10950.1 | Symbols: | SGNH hydrolase-type esterase superfamily protein | chr4:6711502-6713512 REVERSE LENGTH=400 >AT4G10950.1 | Symbols: | SGNH hydrolase-type esterase superfamily protein | chr4:6711502-6713512 REVERSE LENGTH=400
Bol005984	174	36.67	11.62	-1.65799	Down	0.80286	K15747|1|2e-18|88.6|aly:ARALYDRAFT_473366|cytochrome P450, family 97, subfamily A (beta-ring hydroxylase) [EC:1.14.-.-]	GO:0009536//plastid	GO:0004497//monooxygenase activity;GO:0005506//iron ion binding	GO:0016117//carotenoid biosynthetic process	AT1G31800.1 | Symbols: CYP97A3, LUT5 | cytochrome P450, family 97, subfamily A, polypeptide 3 | chr1:11396440-11399470 FORWARD LENGTH=595 >AT1G31800.1 | Symbols: CYP97A3, LUT5 | cytochrome P450, family 97, subfamily A, polypeptide 3 | chr1:11396440-11399470 FORWARD LENGTH=595
Bol029971	1014	117.515	21.175	-2.47241	Down	0.872337	K01206|1|7e-25|112|ath:AT1G67830|alpha-L-fucosidase [EC:3.2.1.51];K00514|3|6e-22|103|rcu:RCOM_1428040|zeta-carotene desaturase [EC:1.3.5.6]	GO:0044464	GO:0016787//hydrolase activity	GO:0044238//primary metabolic process	AT2G42990.1 | Symbols: | GDSL-like Lipase/Acylhydrolase superfamily protein | chr2:17879056-17880200 FORWARD LENGTH=350 >AT2G42990.1 | Symbols: | GDSL-like Lipase/Acylhydrolase superfamily protein | chr2:17879056-17880200 FORWARD LENGTH=350
Bol005591	1071	74.34	182.27	1.29387	Up	0.810247	K01206|1|7e-21|99.8|ath:AT1G67830|alpha-L-fucosidase [EC:3.2.1.51];K00514|2|1e-19|95.5|rcu:RCOM_1428040|zeta-carotene desaturase [EC:1.3.5.6]	GO:0044464	GO:0016787//hydrolase activity	GO:0044238//primary metabolic process	AT5G45670.1 | Symbols: | GDSL-like Lipase/Acylhydrolase superfamily protein | chr5:18528600-18530164 FORWARD LENGTH=362 >AT5G45670.1 | Symbols: | GDSL-like Lipase/Acylhydrolase superfamily protein | chr5:18528600-18530164 FORWARD LENGTH=362
Bol002899	1266	255.535	0.435	-9.19829	Down	0.996042	K01206|1|2e-17|88.6|ath:AT1G67830|alpha-L-fucosidase [EC:3.2.1.51];K00514|3|8e-16|83.2|rcu:RCOM_1428040|zeta-carotene desaturase [EC:1.3.5.6]	GO:0044464	GO:0016788//hydrolase activity, acting on ester bonds;GO:0046914//transition metal ion binding	GO:0044238//primary metabolic process	AT1G20120.1 | Symbols: | GDSL-like Lipase/Acylhydrolase superfamily protein | chr1:6975504-6977123 FORWARD LENGTH=402 >AT1G20120.1 | Symbols: | GDSL-like Lipase/Acylhydrolase superfamily protein | chr1:6975504-6977123 FORWARD LENGTH=402
