# Supplementary material for: Integrated analysis of transcriptome and proteome changes related to the Ogura cytoplasmic male sterility in cabbage
Source: PLoS One. 2018 Mar 12;13(3):e0193462. doi: 10.1371/journal.pone.0193462 (PMC5846740; doi:10.1371/journal.pone.0193462)
Supplement: S8 Table — (XLS) [file pone.0193462.s008.xls]

## Sheet: Sheet1
GeneID	geneLength	Means-R2P2	Means-R2P2CMS	log2Ratio(R2P2CMS/R2P2)	Up-Down-Regulation(R2P2CMS/R2P2)	Probability	KEGG Orthology	GO Component	GO Function	GO Process	Description
Bol010336	1530	127.51	40.1	-1.66894	Down	0.841488	K13356|1|0.0|915|ath:AT3G11980|fatty acyl-CoA reductase [EC:1.2.1.-]	GO:0009526//plastid envelope;GO:0005576//extracellular region;GO:0016020//membrane	GO:0016627//oxidoreductase activity, acting on the CH-CH group of donors;GO:0008172//S-methyltransferase activity;GO:0016620//oxidoreductase activity, acting on the aldehyde or oxo group of donors, NAD or NADP as acceptor	GO:0010208//pollen wall assembly;GO:0000097//sulfur amino acid biosynthetic process;GO:0010038//response to metal ion;GO:0006970//response to osmotic stress	AT3G11980.1 | Symbols: MS2, FAR2 | Jojoba acyl CoA reductase-related male sterility protein | chr3:3814484-3816927 FORWARD LENGTH=616 >AT3G11980.1 | Symbols: MS2, FAR2 | Jojoba acyl CoA reductase-related male sterility protein | chr3:3814484-3816927 FORWARD LENGTH=616
Bol032609	1611	58.105	0.675	-6.42763	Down	0.946232	K15402|1|9e-135|478|rcu:RCOM_1376710|cytochrome P450, family 86, subfamily B, polypeptide 1 (fatty acid omega-hydroxylase) [EC:1.14.-.-]	GO:0044464	GO:0016491//oxidoreductase activity;GO:0005506//iron ion binding	GO:0008152//metabolic process	AT3G26125.1 | Symbols: CYP86C2 | cytochrome P450, family 86, subfamily C, polypeptide 2 | chr3:9551812-9553437 FORWARD LENGTH=541 >AT3G26125.1 | Symbols: CYP86C2 | cytochrome P450, family 86, subfamily C, polypeptide 2 | chr3:9551812-9553437 FORWARD LENGTH=541
Bol029117	705	15.205	0.95	-4.00047	Down	0.807888	K15403|1|3e-68|256|rcu:RCOM_0312000|fatty acid omega-hydroxy dehydrogenase [EC:1.1.-.-]	GO:0044464	GO:0016491//oxidoreductase activity;GO:0050662//coenzyme binding;GO:0016832//aldehyde-lyase activity	GO:0044281//small molecule metabolic process	AT1G12570.1 | Symbols: | Glucose-methanol-choline (GMC) oxidoreductase family protein | chr1:4278192-4280753 REVERSE LENGTH=572 >AT1G12570.1 | Symbols: | Glucose-methanol-choline (GMC) oxidoreductase family protein | chr1:4278192-4280753 REVERSE LENGTH=572
Bol033609	1374	221.695	1.105	-7.64839	Down	0.986419	K15400|1|7e-35|146|osa:4350569|omega-hydroxypalmitate O-feruloyl transferase [EC:2.3.1.188]	-	GO:0016410//N-acyltransferase activity	-	AT2G25150.1 | Symbols: | HXXXD-type acyl-transferase family protein | chr2:10702582-10704266 REVERSE LENGTH=461 >AT2G25150.1 | Symbols: | HXXXD-type acyl-transferase family protein | chr2:10702582-10704266 REVERSE LENGTH=461
Bol007277	1851	169.065	52.75	-1.68034	Down	0.845771	K13356|1|0.0|1045|ath:AT3G11980|fatty acyl-CoA reductase [EC:1.2.1.-]	GO:0009526//plastid envelope;GO:0005576//extracellular region;GO:0016020//membrane	GO:0016627//oxidoreductase activity, acting on the CH-CH group of donors;GO:0008172//S-methyltransferase activity;GO:0016620//oxidoreductase activity, acting on the aldehyde or oxo group of donors, NAD or NADP as acceptor	GO:0010208//pollen wall assembly;GO:0000097//sulfur amino acid biosynthetic process;GO:0010038//response to metal ion;GO:0006970//response to osmotic stress	AT3G11980.1 | Symbols: MS2, FAR2 | Jojoba acyl CoA reductase-related male sterility protein | chr3:3814484-3816927 FORWARD LENGTH=616 >AT3G11980.1 | Symbols: MS2, FAR2 | Jojoba acyl CoA reductase-related male sterility protein | chr3:3814484-3816927 FORWARD LENGTH=616
Bol023932	1560	140.055	39.335	-1.83211	Down	0.850149	K15402|1|2e-103|374|ppp:PHYPADRAFT_180507|cytochrome P450, family 86, subfamily B, polypeptide 1 (fatty acid omega-hydroxylase) [EC:1.14.-.-];K15398|2|2e-103|374|ppp:PHYPADRAFT_151187|cytochrome P450, family 86, subfamily A, polypeptide 2/4/7/8 (fatty acid omega-hydroxylase) [EC:1.14.-.-]	-	GO:0005506//iron ion binding;GO:0016713;GO:0016712//oxidoreductase activity, acting on paired donors, with incorporation or reduction of molecular oxygen, reduced flavin or flavoprotein as one donor, and incorporation of one atom of oxygen	GO:0010584//pollen exine formation;GO:0008152//metabolic process	AT1G69500.1 | Symbols: CYP704B1 | cytochrome P450, family 704, subfamily B, polypeptide 1 | chr1:26123960-26125909 FORWARD LENGTH=524 >AT1G69500.1 | Symbols: CYP704B1 | cytochrome P450, family 704, subfamily B, polypeptide 1 | chr1:26123960-26125909 FORWARD LENGTH=524
Bol029152	1464	73.71	0.01	-12.8476	Down	0.985403	K15402|1|2e-137|487|rcu:RCOM_1376710|cytochrome P450, family 86, subfamily B, polypeptide 1 (fatty acid omega-hydroxylase) [EC:1.14.-.-]	GO:0044464	GO:0016491//oxidoreductase activity;GO:0005506//iron ion binding	GO:0008152//metabolic process	AT1G13150.1 | Symbols: CYP86C4 | cytochrome P450, family 86, subfamily C, polypeptide 4 | chr1:4481995-4483584 REVERSE LENGTH=529 >AT1G13150.1 | Symbols: CYP86C4 | cytochrome P450, family 86, subfamily C, polypeptide 4 | chr1:4481995-4483584 REVERSE LENGTH=529
Bol033614	1251	120.9	0.01	-13.5615	Down	0.992342	K15400|1|2e-34|144|aly:ARALYDRAFT_493874|omega-hydroxypalmitate O-feruloyl transferase [EC:2.3.1.188]	-	GO:0016746//transferase activity, transferring acyl groups	-	AT2G25150.1 | Symbols: | HXXXD-type acyl-transferase family protein | chr2:10702582-10704266 REVERSE LENGTH=461 >AT2G25150.1 | Symbols: | HXXXD-type acyl-transferase family protein | chr2:10702582-10704266 REVERSE LENGTH=461
Bol045261	1650	46.38	6.785	-2.77308	Down	0.858105	K15403|1|8e-150|528|vvi:100246317|fatty acid omega-hydroxy dehydrogenase [EC:1.1.-.-]	-	GO:0016491//oxidoreductase activity;GO:0050662//coenzyme binding;GO:0016830//carbon-carbon lyase activity	GO:0044281//small molecule metabolic process	AT5G51950.1 | Symbols: | Glucose-methanol-choline (GMC) oxidoreductase family protein | chr5:21106093-21108559 REVERSE LENGTH=586 >AT5G51950.1 | Symbols: | Glucose-methanol-choline (GMC) oxidoreductase family protein | chr5:21106093-21108559 REVERSE LENGTH=586
Bol004019	1584	153.71	1.09	-7.13974	Down	0.97666	K15402|1|1e-138|491|ath:AT5G23190|cytochrome P450, family 86, subfamily B, polypeptide 1 (fatty acid omega-hydroxylase) [EC:1.14.-.-]	GO:0044464	GO:0016491//oxidoreductase activity;GO:0005506//iron ion binding	GO:0008152//metabolic process	AT1G13140.1 | Symbols: CYP86C3 | cytochrome P450, family 86, subfamily C, polypeptide 3 | chr1:4478667-4480271 REVERSE LENGTH=534 >AT1G13140.1 | Symbols: CYP86C3 | cytochrome P450, family 86, subfamily C, polypeptide 3 | chr1:4478667-4480271 REVERSE LENGTH=534
Bol033616	1326	192.295	0.01	-14.231	Down	0.996069	K15400|1|1e-35|149|ath:AT5G41040|omega-hydroxypalmitate O-feruloyl transferase [EC:2.3.1.188]	-	GO:0016410//N-acyltransferase activity	-	AT2G25150.1 | Symbols: | HXXXD-type acyl-transferase family protein | chr2:10702582-10704266 REVERSE LENGTH=461 >AT2G25150.1 | Symbols: | HXXXD-type acyl-transferase family protein | chr2:10702582-10704266 REVERSE LENGTH=461
Bol033612	1239	13.61	0.01	-10.4105	Down	0.89714	K15400|1|6e-32|136|zma:100284056|omega-hydroxypalmitate O-feruloyl transferase [EC:2.3.1.188]	-	GO:0016746//transferase activity, transferring acyl groups	-	AT2G25150.1 | Symbols: | HXXXD-type acyl-transferase family protein | chr2:10702582-10704266 REVERSE LENGTH=461 >AT2G25150.1 | Symbols: | HXXXD-type acyl-transferase family protein | chr2:10702582-10704266 REVERSE LENGTH=461
