# Supplementary material for: Integrated analysis of transcriptome and proteome changes related to the Ogura cytoplasmic male sterility in cabbage
Source: PLoS One. 2018 Mar 12;13(3):e0193462. doi: 10.1371/journal.pone.0193462 (PMC5846740; doi:10.1371/journal.pone.0193462)
Supplement: S9 Table — (XLS) [file pone.0193462.s009.xls]

## Sheet: Sheet1
GeneID	geneLength	Means-R2P2	Means-R2P2CMS	log2Ratio(R2P2CMS/R2P2)	Up-Down-Regulation(R2P2CMS/R2P2)	Probability	KEGG Orthology	GO Component	GO Function	GO Process	Description
Bol037603	480	197.975	20.2	-3.29289	Down	0.889577	K03094|1|2e-42|169|ath:AT1G75950|S-phase kinase-associated protein 1	GO:0043231//intracellular membrane-bounded organelle;GO:0015630//microtubule cytoskeleton;GO:0031461//cullin-RING ubiquitin ligase complex;GO:0044444//cytoplasmic part;GO:0016020//membrane	GO:0005488	GO:0010038//response to metal ion;GO:0007126//meiotic nuclear division;GO:0019941//modification-dependent protein catabolic process;GO:0000087//mitotic M phase;GO:0000018//regulation of DNA recombination	AT1G75950.1 | Symbols: SKP1, ASK1, ATSKP1, SKP1A, UIP1 | S phase kinase-associated protein 1 | chr1:28516715-28517454 FORWARD LENGTH=160 >AT1G75950.1 | Symbols: SKP1, ASK1, ATSKP1, SKP1A, UIP1 | S phase kinase-associated protein 1 | chr1:28516715-28517454 FORWARD LENGTH=160
Bol006580	1188	47.435	12.26	-1.95199	Down	0.832963	K09490|1|6e-71|266|vvi:100253826|heat shock 70kDa protein 5	GO:0044432	GO:0032559	GO:0044267//cellular protein metabolic process;GO:0006950//response to stress;GO:0000904//cell morphogenesis involved in differentiation	AT1G09080.2 | Symbols: BIP3 | Heat shock protein 70 (Hsp 70) family protein | chr1:2929268-2931804 REVERSE LENGTH=665
Bol007329	816	607.265	1811.22	1.57657	Up	0.843196	K03283|1|2e-94|343|ath:AT3G12580|heat shock 70kDa protein 1/8	GO:0043231//intracellular membrane-bounded organelle;GO:0030312//external encapsulating structure;GO:0031090//organelle membrane	GO:0019899//enzyme binding;GO:0032559	GO:0009642//response to light intensity;GO:0051707//response to other organism;GO:0010038//response to metal ion;GO:0000302//response to reactive oxygen species;GO:0032446//protein modification by small protein conjugation	AT3G12580.1 | Symbols: HSP70, ATHSP70 | heat shock protein 70 | chr3:3991487-3993689 REVERSE LENGTH=650 >AT3G12580.1 | Symbols: HSP70, ATHSP70 | heat shock protein 70 | chr3:3991487-3993689 REVERSE LENGTH=650
Bol009568	2469	533.935	159.68	-1.74148	Down	0.854283	K09487|1|0.0|1317|aly:ARALYDRAFT_492441|heat shock protein 90kDa beta	GO:0009536//plastid;GO:0031090//organelle membrane	GO:0005515//protein binding;GO:0032559	GO:0010038//response to metal ion;GO:0044267//cellular protein metabolic process;GO:0009933//meristem structural organization;GO:0010073//meristem maintenance;GO:0006970//response to osmotic stress;GO:0015031//protein transport	AT4G24190.1 | Symbols: SHD, HSP90.7, AtHsp90.7, AtHsp90-7 | Chaperone protein htpG family protein | chr4:12551902-12555851 REVERSE LENGTH=823 >AT4G24190.1 | Symbols: SHD, HSP90.7, AtHsp90.7, AtHsp90-7 | Chaperone protein htpG family protein | chr4:12551902-12555851 REVERSE LENGTH=823
Bol027549	1527	144.83	45.015	-1.68588	Down	0.84428	K09580|1|0.0|855|aly:ARALYDRAFT_476916|protein disulfide-isomerase A1 [EC:5.3.4.1]	GO:0005618//cell wall;GO:0000323//lytic vacuole;GO:0000322//storage vacuole;GO:0009536//plastid;GO:0031090//organelle membrane	GO:0005488;GO:0015036//disulfide oxidoreductase activity	GO:0012501//programmed cell death;GO:0010038//response to metal ion;GO:0033554//cellular response to stress;GO:0019725//cellular homeostasis;GO:0018904;GO:0006970//response to osmotic stress;GO:0009791//post-embryonic development	AT1G77510.1 | Symbols: ATPDIL1-2, PDI6, ATPDI6, PDIL1-2 | PDI-like 1-2 | chr1:29126742-29129433 FORWARD LENGTH=508 >AT1G77510.1 | Symbols: ATPDIL1-2, PDI6, ATPDI6, PDIL1-2 | PDI-like 1-2 | chr1:29126742-29129433 FORWARD LENGTH=508
Bol036297	1599	297.515	123.08	-1.27337	Down	0.81167	K08054|1|0.0|830|aly:ARALYDRAFT_496347|calnexin	GO:0005618//cell wall;GO:0031090//organelle membrane;GO:0031224//intrinsic component of membrane;GO:0009536//plastid	GO:0046872//metal ion binding;GO:0005515//protein binding	GO:0051234//establishment of localization;GO:0044267//cellular protein metabolic process	AT5G61790.1 | Symbols: CNX1, ATCNX1 | calnexin 1 | chr5:24827394-24829642 REVERSE LENGTH=530 >AT5G61790.1 | Symbols: CNX1, ATCNX1 | calnexin 1 | chr5:24827394-24829642 REVERSE LENGTH=530
Bol040203	420	137.385	562.14	2.0327	Up	0.866874	K13993|1|2e-36|148|vvi:100254799|HSP20 family protein	GO:0044439	GO:0005488	GO:0006979//response to oxidative stress;GO:0044267//cellular protein metabolic process	AT5G37670.1 | Symbols: | HSP20-like chaperones superfamily protein | chr5:14969035-14969448 FORWARD LENGTH=137 >AT5G37670.1 | Symbols: | HSP20-like chaperones superfamily protein | chr5:14969035-14969448 FORWARD LENGTH=137
Bol035000	348	303.81	698.47	1.20103	Up	0.806208	K04079|1|1e-39|159|aly:ARALYDRAFT_495683|molecular chaperone HtpG	GO:0031981//nuclear lumen;GO:0005576//extracellular region;GO:0031090//organelle membrane;GO:0030312//external encapsulating structure;GO:0044444//cytoplasmic part	GO:0005515//protein binding;GO:0017111//nucleoside-triphosphatase activity;GO:0032559	GO:0031647//regulation of protein stability;GO:0048827//phyllome development;GO:0051592//response to calcium ion;GO:0009791//post-embryonic development;GO:0044267//cellular protein metabolic process;GO:0042742//defense response to bacterium;GO:0009207;GO:0006970//response to osmotic stress;GO:0009408//response to heat	AT5G56010.1 | Symbols: HSP81-3, Hsp81.3, AtHsp90-3, AtHsp90.3 | heat shock protein 81-3 | chr5:22681410-22683911 FORWARD LENGTH=699 >AT5G56010.1 | Symbols: HSP81-3, Hsp81.3, AtHsp90-3, AtHsp90.3 | heat shock protein 81-3 | chr5:22681410-22683911 FORWARD LENGTH=699
Bol039198	699	5.605	30.045	2.42234	Up	0.829696	K13993|1|1e-21|101|ppp:PHYPADRAFT_81689|HSP20 family protein	-	-	GO:0000302//response to reactive oxygen species;GO:0009642//response to light intensity	AT1G52560.1 | Symbols: | HSP20-like chaperones superfamily protein | chr1:19574783-19575766 REVERSE LENGTH=232 >AT1G52560.1 | Symbols: | HSP20-like chaperones superfamily protein | chr1:19574783-19575766 REVERSE LENGTH=232
Bol035474	1953	317.83	907.86	1.51421	Up	0.835077	K03283|1|0.0|1157|aly:ARALYDRAFT_897465|heat shock 70kDa protein 1/8	GO:0043231//intracellular membrane-bounded organelle;GO:0030312//external encapsulating structure;GO:0031090//organelle membrane	GO:0019899//enzyme binding;GO:0032559	GO:0009642//response to light intensity;GO:0051707//response to other organism;GO:0010038//response to metal ion;GO:0000302//response to reactive oxygen species;GO:0032446//protein modification by small protein conjugation	AT3G12580.1 | Symbols: HSP70, ATHSP70 | heat shock protein 70 | chr3:3991487-3993689 REVERSE LENGTH=650 >AT3G12580.1 | Symbols: HSP70, ATHSP70 | heat shock protein 70 | chr3:3991487-3993689 REVERSE LENGTH=650
Bol032522	480	91.855	9.41	-3.28709	Down	0.881445	K03094|1|4e-46|181|gmx:100809769|S-phase kinase-associated protein 1	-	-	-	AT4G34210.1 | Symbols: ASK11, SK11 | SKP1-like 11 | chr4:16379003-16379461 FORWARD LENGTH=152 >AT4G34210.1 | Symbols: ASK11, SK11 | SKP1-like 11 | chr4:16379003-16379461 FORWARD LENGTH=152
Bol021087	1197	68.245	165.375	1.27695	Up	0.807563	K08057|1|7e-137|485|sbi:SORBI_03g042500|calreticulin	GO:0043231//intracellular membrane-bounded organelle;GO:0031090//organelle membrane	GO:0046872//metal ion binding;GO:0005515//protein binding	GO:0044267//cellular protein metabolic process;GO:0055065//metal ion homeostasis;GO:0033554//cellular response to stress;GO:0009812//flavonoid metabolic process;GO:0002218//activation of innate immune response	AT1G08450.3 | Symbols: CRT3 | calreticulin 3 | chr1:2668008-2671800 REVERSE LENGTH=399
Bol031632	519	231.695	1001.58	2.11197	Up	0.87212	K13993|1|3e-64|242|aly:ARALYDRAFT_681086|HSP20 family protein	GO:0043231//intracellular membrane-bounded organelle	-	GO:0006950//response to stress	AT4G10250.1 | Symbols: ATHSP22.0 | HSP20-like chaperones superfamily protein | chr4:6370537-6371124 FORWARD LENGTH=195 >AT4G10250.1 | Symbols: ATHSP22.0 | HSP20-like chaperones superfamily protein | chr4:6370537-6371124 FORWARD LENGTH=195
Bol026235	1068	51.545	17.215	-1.58217	Down	0.81022	K14297|1|5e-25|113|mtr:MTR_1g066430|nuclear pore complex protein Nup98-Nup96;K15692|2|7e-08|56.6|ppp:PHYPADRAFT_16563|E3 ubiquitin-protein ligase RNF13 [EC:6.3.2.19];K11982|3|7e-08|56.6|ath:AT3G56580|E3 ubiquitin-protein ligase RNF115/126 [EC:6.3.2.19];K10601|5|2e-07|55.1|aly:ARALYDRAFT_315468|E3 ubiquitin-protein ligase synoviolin [EC:6.3.2.19]	-	GO:0046914//transition metal ion binding	-	AT1G73760.1 | Symbols: | RING/U-box superfamily protein | chr1:27739366-27741161 REVERSE LENGTH=367 >AT1G73760.1 | Symbols: | RING/U-box superfamily protein | chr1:27739366-27741161 REVERSE LENGTH=367
Bol022980	1134	74.5	182.435	1.29207	Up	0.810247	K14007|1|3e-09|61.2|pop:POPTR_729791|protein transport protein SEC24;K01115|2|2e-07|55.1|sbi:SORBI_01g031100|phospholipase D [EC:3.1.4.4];K12616|3|6e-07|53.5|vvi:100259985|enhancer of mRNA-decapping protein 4;K03006|4|8e-07|53.1|osa:4337831|DNA-directed RNA polymerase II subunit RPB1 [EC:2.7.7.6];K15174|5|2e-06|52.0|ath:AT1G79730|RNA polymerase II-associated factor 1	-	-	-	AT3G16510.1 | Symbols: | Calcium-dependent lipid-binding (CaLB domain) family protein | chr3:5617112-5618194 REVERSE LENGTH=360 >AT3G16510.1 | Symbols: | Calcium-dependent lipid-binding (CaLB domain) family protein | chr3:5617112-5618194 REVERSE LENGTH=360
Bol035361	1272	513.035	169.6	-1.59692	Down	0.842938	K08057|1|0.0|656|aly:ARALYDRAFT_888161|calreticulin	GO:0031090//organelle membrane;GO:0009536//plastid	GO:0046872//metal ion binding;GO:0005515//protein binding	GO:0055065//metal ion homeostasis;GO:0006970//response to osmotic stress;GO:0044267//cellular protein metabolic process;GO:0010038//response to metal ion	AT1G56340.1 | Symbols: CRT1, CRT1a, AtCRT1a | calreticulin 1a | chr1:21090059-21092630 REVERSE LENGTH=425 >AT1G56340.1 | Symbols: CRT1, CRT1a, AtCRT1a | calreticulin 1a | chr1:21090059-21092630 REVERSE LENGTH=425
Bol035150	465	1068.59	2769.51	1.37392	Up	0.82376	K13993|1|1e-24|110|gmx:100777239|HSP20 family protein	-	-	GO:0000302//response to reactive oxygen species;GO:0009642//response to light intensity	AT1G54050.1 | Symbols: | HSP20-like chaperones superfamily protein | chr1:20179558-20180122 REVERSE LENGTH=155 >AT1G54050.1 | Symbols: | HSP20-like chaperones superfamily protein | chr1:20179558-20180122 REVERSE LENGTH=155
Bol005557	1767	202.525	79.99	-1.34021	Down	0.814991	K09490|1|0.0|653|ath:AT5G28540|heat shock 70kDa protein 5	GO:0044432;GO:0030312//external encapsulating structure;GO:0031981//nuclear lumen;GO:0009536//plastid;GO:0031090//organelle membrane	GO:0032559	GO:0043161//proteasome-mediated ubiquitin-dependent protein catabolic process;GO:0010038//response to metal ion;GO:0000741//karyogamy;GO:0033554//cellular response to stress	AT5G28540.1 | Symbols: BIP1 | heat shock protein 70 (Hsp 70) family protein | chr5:10540665-10543274 REVERSE LENGTH=669 >AT5G28540.1 | Symbols: BIP1 | heat shock protein 70 (Hsp 70) family protein | chr5:10540665-10543274 REVERSE LENGTH=669
Bol001277	1248	72.17	25.415	-1.50572	Down	0.812835	K08852|1|2e-15|81.6|vcn:VOLCADRAFT_107956|serine/threonine-protein kinase/endoribonuclease IRE1 [EC:2.7.11.1 3.1.26.-];K10858|4|2e-06|52.0|ota:Ot06g04240|DNA mismatch repair protein PMS2;K13152|5|8e-06|50.1|ppp:PHYPADRAFT_160016|U11/U12 small nuclear ribonucleoprotein 20 kDa protein	-	GO:0046872//metal ion binding	-	AT3G06410.1 | Symbols: | Zinc finger C-x8-C-x5-C-x3-H type family protein | chr3:1947471-1949528 REVERSE LENGTH=462 >AT3G06410.1 | Symbols: | Zinc finger C-x8-C-x5-C-x3-H type family protein | chr3:1947471-1949528 REVERSE LENGTH=462
Bol014092	1692	93.435	502.585	2.42733	Up	0.880266	K03283|1|6e-65|246|rcu:RCOM_1442270|heat shock 70kDa protein 1/8	-	GO:0032559	GO:0009642//response to light intensity;GO:0044267//cellular protein metabolic process;GO:0000302//response to reactive oxygen species	AT2G32120.1 | Symbols: HSP70T-2 | heat-shock protein 70T-2 | chr2:13651720-13653411 REVERSE LENGTH=563 >AT2G32120.2 | Symbols: HSP70T-2 | heat-shock protein 70T-2 | chr2:13651720-13653411 REVERSE LENGTH=563 >AT2G32120.1 | Symbols: HSP70T-2 | heat-shock protein 70T-2 | chr2:13651720-13653411 REVERSE LENGTH=563
Bol022137	1269	262.365	97.435	-1.42906	Down	0.82544	K08057|1|0.0|675|aly:ARALYDRAFT_888161|calreticulin	GO:0043231//intracellular membrane-bounded organelle	GO:0046872//metal ion binding;GO:0005515//protein binding	GO:0006970//response to osmotic stress;GO:0044267//cellular protein metabolic process	AT1G09210.1 | Symbols: CRT1b, AtCRT1b | calreticulin 1b | chr1:2973217-2976655 REVERSE LENGTH=424 >AT1G09210.1 | Symbols: CRT1b, AtCRT1b | calreticulin 1b | chr1:2973217-2976655 REVERSE LENGTH=424
Bol004630	1122	335.585	141.435	-1.24654	Down	0.809325	K09490|1|4e-97|353|aly:ARALYDRAFT_493781|heat shock 70kDa protein 5	GO:0044432;GO:0030312//external encapsulating structure;GO:0031981//nuclear lumen;GO:0031090//organelle membrane	GO:0000166//nucleotide binding	GO:0010038//response to metal ion;GO:0044267//cellular protein metabolic process;GO:0000741//karyogamy;GO:0033554//cellular response to stress	AT5G28540.1 | Symbols: BIP1 | heat shock protein 70 (Hsp 70) family protein | chr5:10540665-10543274 REVERSE LENGTH=669 >AT5G28540.1 | Symbols: BIP1 | heat shock protein 70 (Hsp 70) family protein | chr5:10540665-10543274 REVERSE LENGTH=669
Bol029263	1953	189.405	783.705	2.04884	Up	0.868081	K03283|1|0.0|1128|aly:ARALYDRAFT_471804|heat shock 70kDa protein 1/8	GO:0016020//membrane;GO:0030312//external encapsulating structure;GO:0009536//plastid	GO:0016628//oxidoreductase activity, acting on the CH-CH group of donors, NAD or NADP as acceptor;GO:0032559	GO:0006950//response to stress;GO:0044267//cellular protein metabolic process	AT1G16030.1 | Symbols: Hsp70b | heat shock protein 70B | chr1:5502386-5504326 REVERSE LENGTH=646 >AT1G16030.1 | Symbols: Hsp70b | heat shock protein 70B | chr1:5502386-5504326 REVERSE LENGTH=646
Bol009554	1314	193.385	651.42	1.75211	Up	0.855042	K03283|1|7e-119|425|ath:AT4G24280|heat shock 70kDa protein 1/8	GO:0009532//plastid stroma;GO:0009526//plastid envelope	GO:0005515//protein binding;GO:0032559	GO:0010038//response to metal ion;GO:0006605//protein targeting;GO:0006950//response to stress	AT4G24280.1 | Symbols: cpHsc70-1 | chloroplast heat shock protein 70-1 | chr4:12590094-12593437 FORWARD LENGTH=718 >AT4G24280.1 | Symbols: cpHsc70-1 | chloroplast heat shock protein 70-1 | chr4:12590094-12593437 FORWARD LENGTH=718
Bol041382	474	19.195	83.51	2.12122	Up	0.856736	K13993|1|5e-72|267|aly:ARALYDRAFT_474482|HSP20 family protein	-	-	GO:0050896//response to stimulus	AT1G53540.1 | Symbols: | HSP20-like chaperones superfamily protein | chr1:19980510-19980983 FORWARD LENGTH=157 >AT1G53540.1 | Symbols: | HSP20-like chaperones superfamily protein | chr1:19980510-19980983 FORWARD LENGTH=157
Bol036345	906	14.925	85.175	2.5127	Up	0.868325	K09490|1|5e-64|242|aly:ARALYDRAFT_493781|heat shock 70kDa protein 5	GO:0044432;GO:0030312//external encapsulating structure;GO:0031981//nuclear lumen;GO:0009536//plastid;GO:0031090//organelle membrane	GO:0000166//nucleotide binding	GO:0043161//proteasome-mediated ubiquitin-dependent protein catabolic process;GO:0010038//response to metal ion;GO:0000741//karyogamy;GO:0033554//cellular response to stress	AT5G42020.1 | Symbols: BIP, BIP2 | Heat shock protein 70 (Hsp 70) family protein | chr5:16807697-16810480 REVERSE LENGTH=668 >AT5G42020.1 | Symbols: BIP, BIP2 | Heat shock protein 70 (Hsp 70) family protein | chr5:16807697-16810480 REVERSE LENGTH=668
Bol011304	1104	360.265	1112.2	1.62629	Up	0.845392	K09562|1|2e-176|616|aly:ARALYDRAFT_478250|hsp70-interacting protein	-	GO:0031072//heat shock protein binding	GO:0006970//response to osmotic stress	AT3G09350.1 | Symbols: Fes1A | Fes1A | chr3:2871216-2873109 FORWARD LENGTH=363 >AT3G09350.1 | Symbols: Fes1A | Fes1A | chr3:2871216-2873109 FORWARD LENGTH=363
Bol015489	513	21.605	106.4	2.30006	Up	0.866549	K10575|1|3e-76|281|aly:ARALYDRAFT_919159|ubiquitin-conjugating enzyme E2 G1 [EC:6.3.2.19]	GO:0044464	GO:0019787//ubiquitin-like protein transferase activity;GO:0032559	GO:0019941//modification-dependent protein catabolic process;GO:0032446//protein modification by small protein conjugation	AT5G59300.1 | Symbols: UBC7, ATUBC7 | ubiquitin carrier protein 7 | chr5:23919868-23921304 REVERSE LENGTH=203 >AT5G59300.1 | Symbols: UBC7, ATUBC7 | ubiquitin carrier protein 7 | chr5:23919868-23921304 REVERSE LENGTH=203
Bol002895	486	17.38	1.675	-3.3752	Down	0.808864	K03094|1|6e-62|234|aly:ARALYDRAFT_481069|S-phase kinase-associated protein 1	GO:0031461//cullin-RING ubiquitin ligase complex;GO:0031981//nuclear lumen	GO:0005488	GO:0019941//modification-dependent protein catabolic process	AT2G25700.1 | Symbols: ASK3, SK3 | SKP1-like 3 | chr2:10948914-10949551 REVERSE LENGTH=163 >AT2G25700.1 | Symbols: ASK3, SK3 | SKP1-like 3 | chr2:10948914-10949551 REVERSE LENGTH=163
Bol030237	2118	346.94	992.54	1.51644	Up	0.838344	K04079|1|0.0|1187|aly:ARALYDRAFT_495334|molecular chaperone HtpG	GO:0044444//cytoplasmic part;GO:0016020//membrane;GO:0030312//external encapsulating structure	GO:0005515//protein binding;GO:0032559	GO:0006952//defense response;GO:0010035//response to inorganic substance;GO:0044267//cellular protein metabolic process	AT5G52640.1 | Symbols: HSP81-1, ATHS83, HSP81.1, HSP83, ATHSP90.1, AtHsp90-1, HSP90.1 | heat shock protein 90.1 | chr5:21352542-21355147 FORWARD LENGTH=705 >AT5G52640.1 | Symbols: HSP81-1, ATHS83, HSP81.1, HSP83, ATHSP90.1, AtHsp90-1, HSP90.1 | heat shock protein 90.1 | chr5:21352542-21355147 FORWARD LENGTH=705
Bol039473	210	249.04	96.225	-1.37189	Down	0.81945	K07342|1|7e-25|110|aly:ARALYDRAFT_492346|protein transport protein SEC61 subunit gamma and related proteins	GO:0044464	GO:0008320//protein transmembrane transporter activity	GO:0006886//intracellular protein transport	AT4G24920.1 | Symbols: | secE/sec61-gamma protein transport protein | chr4:12820257-12820665 REVERSE LENGTH=69 >AT5G50460.1 | Symbols: | secE/sec61-gamma protein transport protein | chr5:20552168-20552509 REVERSE LENGTH=69 >AT4G24920.1 | Symbols: | secE/sec61-gamma protein transport protein | chr4:12820257-12820665 REVERSE LENGTH=69 >AT5G50460.1 | Symbols: | secE/sec61-gamma protein transport pro…
Bol008152	1356	55.095	131.84	1.25879	Up	0.80267	K14431|1|7e-08|57.0|aly:ARALYDRAFT_311885|transcription factor TGA;K09561|2|2e-06|52.0|vcn:VOLCADRAFT_67840|STIP1 homology and U-box containing protein 1 [EC:6.3.2.19]	GO:0043234//protein complex;GO:0043231//intracellular membrane-bounded organelle;GO:0016020//membrane	GO:0033612//receptor serine/threonine kinase binding;GO:0019787//ubiquitin-like protein transferase activity	GO:0009737//response to abscisic acid;GO:0032446//protein modification by small protein conjugation	AT3G07360.1 | Symbols: PUB9, ATPUB9 | plant U-box 9 | chr3:2354884-2356613 FORWARD LENGTH=460 >AT3G07360.1 | Symbols: PUB9, ATPUB9 | plant U-box 9 | chr3:2354884-2356613 FORWARD LENGTH=460
Bol007913	450	44.695	11.85	-1.91523	Down	0.827243	K13993|1|2e-06|49.3|vvi:100248906|HSP20 family protein	-	-	-	AT5G47600.1 | Symbols: | HSP20-like chaperones superfamily protein | chr5:19299945-19300456 REVERSE LENGTH=131 >AT5G47600.1 | Symbols: | HSP20-like chaperones superfamily protein | chr5:19299945-19300456 REVERSE LENGTH=131
Bol026134	390	17.835	0.625	-4.83471	Down	0.841963	K10666|1|5e-42|167|aly:ARALYDRAFT_889362|E3 ubiquitin-protein ligase RNF5 [EC:6.3.2.19]	-	GO:0046914//transition metal ion binding	-	AT1G74990.1 | Symbols: | RING/U-box superfamily protein | chr1:28159837-28160250 REVERSE LENGTH=137 >AT1G74990.1 | Symbols: | RING/U-box superfamily protein | chr1:28159837-28160250 REVERSE LENGTH=137
Bol034502	1284	50.44	10.145	-2.3138	Down	0.849607	K08852|1|3e-15|81.3|vcn:VOLCADRAFT_107956|serine/threonine-protein kinase/endoribonuclease IRE1 [EC:2.7.11.1 3.1.26.-]	-	GO:0046914//transition metal ion binding	-	AT5G18550.1 | Symbols: | Zinc finger C-x8-C-x5-C-x3-H type family protein | chr5:6160515-6162729 FORWARD LENGTH=465 >AT5G18550.1 | Symbols: | Zinc finger C-x8-C-x5-C-x3-H type family protein | chr5:6160515-6162729 FORWARD LENGTH=465
Bol008899	459	69.345	387.35	2.48177	Up	0.880374	K13993|1|1e-57|219|aly:ARALYDRAFT_474482|HSP20 family protein	-	-	GO:0000302//response to reactive oxygen species;GO:0009408//response to heat;GO:0009642//response to light intensity	AT5G59720.1 | Symbols: HSP18.2 | heat shock protein 18.2 | chr5:24062632-24063117 FORWARD LENGTH=161 >AT5G59720.1 | Symbols: HSP18.2 | heat shock protein 18.2 | chr5:24062632-24063117 FORWARD LENGTH=161
Bol016168	507	289.195	1072.82	1.89129	Up	0.86129	K09510|1|1e-14|77.4|vcn:VOLCADRAFT_57911|DnaJ homolog subfamily B member 4;K09523|2|3e-14|75.9|smo:SELMODRAFT_100291|DnaJ homolog subfamily C member 3	-	GO:0005515//protein binding	GO:0044267//cellular protein metabolic process	AT1G71000.1 | Symbols: | Chaperone DnaJ-domain superfamily protein | chr1:26769336-26770111 REVERSE LENGTH=165 >AT1G71000.1 | Symbols: | Chaperone DnaJ-domain superfamily protein | chr1:26769336-26770111 REVERSE LENGTH=165
Bol013102	675	83.315	519.835	2.64141	Up	0.88421	K13993|1|5e-36|149|ppp:PHYPADRAFT_81689|HSP20 family protein	GO:0009536//plastid	-	GO:0000302//response to reactive oxygen species;GO:0009642//response to light intensity	AT4G27670.1 | Symbols: HSP21 | heat shock protein 21 | chr4:13819048-13819895 REVERSE LENGTH=227 >AT4G27670.1 | Symbols: HSP21 | heat shock protein 21 | chr4:13819048-13819895 REVERSE LENGTH=227
Bol002349	318	42.5	0.01	-12.0532	Down	0.971307	K11718|1|2e-31|86.7|ath:AT1G71220|UDP-glucose:glycoprotein glucosyltransferase [EC:2.4.1.-]	GO:0043231//intracellular membrane-bounded organelle	GO:0035251//UDP-glucosyltransferase activity	GO:0033554//cellular response to stress;GO:0009812//flavonoid metabolic process;GO:0005975//carbohydrate metabolic process;GO:0002218//activation of innate immune response;GO:0010033//response to organic substance;GO:0006464//cellular protein modification process	AT1G71220.2 | Symbols: EBS1 | UDP-glucose:glycoprotein glucosyltransferases;transferases, transferring hexosyl groups;transferases, transferring glycosyl groups | chr1:26841664-26851730 FORWARD LENGTH=1614 >AT1G71220.2 | Symbols: EBS1 | UDP-glucose:glycoprotein glucosyltransferases;transferases, transferring hexosyl groups;transferases, transferring glycosyl groups | chr1:26841664-26851730 FORWAR…
Bol018178	2094	509.285	1419.38	1.47871	Up	0.832394	K04079|1|0.0|1170|ath:AT5G56030|molecular chaperone HtpG	GO:0031981//nuclear lumen;GO:0005576//extracellular region;GO:0031090//organelle membrane;GO:0030312//external encapsulating structure;GO:0044444//cytoplasmic part	GO:0005515//protein binding;GO:0017111//nucleoside-triphosphatase activity;GO:0032559	GO:0031647//regulation of protein stability;GO:0048827//phyllome development;GO:0051592//response to calcium ion;GO:0009791//post-embryonic development;GO:0044267//cellular protein metabolic process;GO:0042742//defense response to bacterium;GO:0009207;GO:0006970//response to osmotic stress;GO:0009408//response to heat	AT5G56030.1 | Symbols: HSP81-2, ERD8, HSP90.2, AtHsp90.2 | heat shock protein 81-2 | chr5:22686923-22689433 FORWARD LENGTH=699
Bol039505	642	568.015	2043.73	1.8472	Up	0.859406	K13993|1|2e-36|150|vvi:100248906|HSP20 family protein	-	-	GO:0006950//response to stress;GO:0010038//response to metal ion	AT4G25200.1 | Symbols: ATHSP23.6-MITO, HSP23.6-MITO | mitochondrion-localized small heat shock protein 23.6 | chr4:12917089-12917858 FORWARD LENGTH=210 >AT4G25200.1 | Symbols: ATHSP23.6-MITO, HSP23.6-MITO | mitochondrion-localized small heat shock protein 23.6 | chr4:12917089-12917858 FORWARD LENGTH=210
Bol038710	1287	337.815	108.71	-1.63575	Down	0.84489	K08057|1|0.0|672|aly:ARALYDRAFT_888161|calreticulin	GO:0031090//organelle membrane;GO:0009536//plastid	GO:0046872//metal ion binding;GO:0005515//protein binding	GO:0055065//metal ion homeostasis;GO:0006970//response to osmotic stress;GO:0044267//cellular protein metabolic process;GO:0010038//response to metal ion	AT1G56340.1 | Symbols: CRT1, CRT1a, AtCRT1a | calreticulin 1a | chr1:21090059-21092630 REVERSE LENGTH=425 >AT1G56340.1 | Symbols: CRT1, CRT1a, AtCRT1a | calreticulin 1a | chr1:21090059-21092630 REVERSE LENGTH=425
Bol003570	465	712.235	2474.34	1.79662	Up	0.857549	K13993|1|9e-71|263|aly:ARALYDRAFT_488044|HSP20 family protein	-	GO:0005515//protein binding	GO:0006461//protein complex assembly;GO:0009642//response to light intensity;GO:0006970//response to osmotic stress;GO:0044267//cellular protein metabolic process;GO:0000302//response to reactive oxygen species	AT5G12020.1 | Symbols: HSP17.6II | 17.6 kDa class II heat shock protein | chr5:3882409-3882876 REVERSE LENGTH=155 >AT5G12020.1 | Symbols: HSP17.6II | 17.6 kDa class II heat shock protein | chr5:3882409-3882876 REVERSE LENGTH=155
Bol040449	645	47.835	254.24	2.41005	Up	0.878178	K09510|1|3e-08|56.6|vcn:VOLCADRAFT_57911|DnaJ homolog subfamily B member 4;K09518|2|2e-07|54.3|aly:ARALYDRAFT_494970|DnaJ homolog subfamily B member 12;K03686|3|3e-07|53.1|ppp:PHYPADRAFT_114130|molecular chaperone DnaJ;K09529|4|8e-07|52.0|aly:ARALYDRAFT_317998|DnaJ homolog subfamily C member 9;K09523|5|8e-07|52.0|smo:SELMODRAFT_100291|DnaJ homolog subfamily C member 3	-	-	-	AT3G14200.1 | Symbols: | Chaperone DnaJ-domain superfamily protein | chr3:4712881-4714361 REVERSE LENGTH=230 >AT3G14200.1 | Symbols: | Chaperone DnaJ-domain superfamily protein | chr3:4712881-4714361 REVERSE LENGTH=230
Bol017612	471	1721	3987.75	1.21233	Up	0.807807	K13993|1|3e-63|238|ath:AT2G29500|HSP20 family protein	-	-	GO:0000302//response to reactive oxygen species;GO:0009642//response to light intensity	AT2G29500.1 | Symbols: | HSP20-like chaperones superfamily protein | chr2:12633279-12633740 REVERSE LENGTH=153 >AT2G29500.1 | Symbols: | HSP20-like chaperones superfamily protein | chr2:12633279-12633740 REVERSE LENGTH=153
Bol007221	459	82.98	5.845	-3.82749	Down	0.887354	K03094|1|4e-44|174|aly:ARALYDRAFT_904588|S-phase kinase-associated protein 1	-	-	-	AT2G03170.1 | Symbols: ASK14, SK14 | SKP1-like 14 | chr2:961322-961771 FORWARD LENGTH=149 >AT2G03170.1 | Symbols: ASK14, SK14 | SKP1-like 14 | chr2:961322-961771 FORWARD LENGTH=149
Bol022710	471	481.725	1266.73	1.39483	Up	0.826281	K13993|1|6e-16|81.3|gmx:100499727|HSP20 family protein	-	-	GO:0000302//response to reactive oxygen species;GO:0009642//response to light intensity	AT2G19310.1 | Symbols: | HSP20-like chaperones superfamily protein | chr2:8369892-8370380 REVERSE LENGTH=162 >AT2G19310.1 | Symbols: | HSP20-like chaperones superfamily protein | chr2:8369892-8370380 REVERSE LENGTH=162
Bol004707	1452	26.415	6.5	-2.02285	Down	0.804229	K09584|1|1e-10|66.6|zma:606414|protein disulfide-isomerase A6 [EC:5.3.4.1];K09580|5|1e-10|66.2|osa:4335906|protein disulfide-isomerase A1 [EC:5.3.4.1]	-	GO:0016862//intramolecular oxidoreductase activity, interconverting keto- and enol-groups	GO:0019725//cellular homeostasis	AT3G20560.1 | Symbols: ATPDIL5-3, PDI12, ATPDI12, PDIL5-3 | PDI-like 5-3 | chr3:7182182-7186390 FORWARD LENGTH=483 >AT3G20560.1 | Symbols: ATPDIL5-3, PDI12, ATPDI12, PDIL5-3 | PDI-like 5-3 | chr3:7182182-7186390 FORWARD LENGTH=483
Bol035736	1149	211.995	500.44	1.23917	Up	0.80923	K09503|1|2e-170|596|aly:ARALYDRAFT_489058|DnaJ homolog subfamily A member 2	GO:0016020//membrane;GO:0044424	GO:0043169//cation binding;GO:0005515//protein binding;GO:0032559	GO:0006950//response to stress;GO:0044267//cellular protein metabolic process	AT3G44110.1 | Symbols: ATJ3, ATJ | DNAJ homologue 3 | chr3:15869115-15871059 REVERSE LENGTH=420 >AT3G44110.1 | Symbols: ATJ3, ATJ | DNAJ homologue 3 | chr3:15869115-15871059 REVERSE LENGTH=420
Bol008782	2046	79.32	251.22	1.66319	Up	0.847398	K03283|1|0.0|1193|ath:AT5G09590|heat shock 70kDa protein 1/8;K04043|2|0.0|1115|gmx:100804559|molecular chaperone DnaK	GO:0031090//organelle membrane;GO:0030312//external encapsulating structure;GO:0009536//plastid	GO:0005515//protein binding;GO:0032559	GO:0006970//response to osmotic stress;GO:0044267//cellular protein metabolic process;GO:0051707//response to other organism;GO:0010038//response to metal ion	AT5G09590.1 | Symbols: MTHSC70-2, HSC70-5 | mitochondrial HSO70 2 | chr5:2975721-2978508 FORWARD LENGTH=682 >AT5G09590.1 | Symbols: MTHSC70-2, HSC70-5 | mitochondrial HSO70 2 | chr5:2975721-2978508 FORWARD LENGTH=682
Bol009686	1497	7.08	0.01	-9.46761	Down	0.803768	K09580|1|0.0|794|aly:ARALYDRAFT_889647|protein disulfide-isomerase A1 [EC:5.3.4.1]	GO:0005618//cell wall;GO:0000323//lytic vacuole;GO:0000322//storage vacuole;GO:0009536//plastid;GO:0031090//organelle membrane	GO:0005488;GO:0015036//disulfide oxidoreductase activity	GO:0012501//programmed cell death;GO:0010038//response to metal ion;GO:0033554//cellular response to stress;GO:0019725//cellular homeostasis;GO:0018904;GO:0006970//response to osmotic stress;GO:0009791//post-embryonic development	AT1G21750.1 | Symbols: ATPDIL1-1, ATPDI5, PDI5, PDIL1-1 | PDI-like 1-1 | chr1:7645767-7648514 FORWARD LENGTH=501 >AT1G21750.1 | Symbols: ATPDIL1-1, ATPDI5, PDI5, PDIL1-1 | PDI-like 1-1 | chr1:7645767-7648514 FORWARD LENGTH=501
Bol036852	1293	704.88	128.445	-2.45623	Down	0.881011	K08057|1|0.0|686|aly:ARALYDRAFT_888161|calreticulin	GO:0043231//intracellular membrane-bounded organelle	GO:0046872//metal ion binding;GO:0005515//protein binding	GO:0006970//response to osmotic stress;GO:0044267//cellular protein metabolic process	AT1G09210.1 | Symbols: CRT1b, AtCRT1b | calreticulin 1b | chr1:2973217-2976655 REVERSE LENGTH=424 >AT1G09210.1 | Symbols: CRT1b, AtCRT1b | calreticulin 1b | chr1:2973217-2976655 REVERSE LENGTH=424
Bol028091	513	35.15	191.785	2.44789	Up	0.876972	K13993|1|3e-24|108|vvi:100248906|HSP20 family protein	-	-	GO:0010038//response to metal ion	AT5G51440.1 | Symbols: | HSP20-like chaperones superfamily protein | chr5:20891242-20892013 FORWARD LENGTH=210 >AT5G51440.1 | Symbols: | HSP20-like chaperones superfamily protein | chr5:20891242-20892013 FORWARD LENGTH=210
Bol005916	690	83.78	394.43	2.23509	Up	0.873719	K09510|1|2e-13|74.3|vcn:VOLCADRAFT_57911|DnaJ homolog subfamily B member 4;K09527|2|1e-12|71.2|gmx:100781496|DnaJ homolog subfamily C member 7;K09523|3|1e-12|71.2|bdi:100820991|DnaJ homolog subfamily C member 3	-	GO:0005515//protein binding	GO:0044267//cellular protein metabolic process	AT3G14200.1 | Symbols: | Chaperone DnaJ-domain superfamily protein | chr3:4712881-4714361 REVERSE LENGTH=230 >AT3G14200.1 | Symbols: | Chaperone DnaJ-domain superfamily protein | chr3:4712881-4714361 REVERSE LENGTH=230
Bol009007	465	424.54	1723.29	2.02119	Up	0.867539	K13993|1|2e-69|258|aly:ARALYDRAFT_488044|HSP20 family protein	-	GO:0005515//protein binding	GO:0006461//protein complex assembly;GO:0009642//response to light intensity;GO:0006970//response to osmotic stress;GO:0044267//cellular protein metabolic process;GO:0000302//response to reactive oxygen species	AT5G12020.1 | Symbols: HSP17.6II | 17.6 kDa class II heat shock protein | chr5:3882409-3882876 REVERSE LENGTH=155 >AT5G12020.1 | Symbols: HSP17.6II | 17.6 kDa class II heat shock protein | chr5:3882409-3882876 REVERSE LENGTH=155
Bol017611	468	338.365	1015.25	1.58519	Up	0.843291	K13993|1|4e-47|184|aly:ARALYDRAFT_481866|HSP20 family protein	-	-	GO:0000302//response to reactive oxygen species;GO:0009642//response to light intensity	AT2G29500.1 | Symbols: | HSP20-like chaperones superfamily protein | chr2:12633279-12633740 REVERSE LENGTH=153 >AT2G29500.1 | Symbols: | HSP20-like chaperones superfamily protein | chr2:12633279-12633740 REVERSE LENGTH=153
Bol010112	1434	12.715	0.01	-10.3123	Down	0.889171	K09580|1|4e-14|77.8|osa:4350002|protein disulfide-isomerase A1 [EC:5.3.4.1]	-	GO:0016862//intramolecular oxidoreductase activity, interconverting keto- and enol-groups	GO:0019725//cellular homeostasis	AT1G50950.1 | Symbols: | Thioredoxin protein with domain of unknown function (DUF1692) | chr1:18880465-18884043 FORWARD LENGTH=484 >AT1G50950.1 | Symbols: | Thioredoxin protein with domain of unknown function (DUF1692) | chr1:18880465-18884043 FORWARD LENGTH=484
Bol029765	231	12.4	38.52	1.63527	Up	0.801193	K03283|1|3e-18|88.2|aly:ARALYDRAFT_660090|heat shock 70kDa protein 1/8	GO:0005840//ribosome;GO:0030312//external encapsulating structure;GO:0031981//nuclear lumen;GO:0009536//plastid;GO:0031090//organelle membrane;GO:0005576//extracellular region	GO:0019899//enzyme binding;GO:0032559	GO:0006952//defense response;GO:0051707//response to other organism;GO:0010038//response to metal ion;GO:0044267//cellular protein metabolic process	AT5G02490.1 | Symbols: | Heat shock protein 70 (Hsp 70) family protein | chr5:550296-552565 REVERSE LENGTH=653 >AT5G02490.1 | Symbols: | Heat shock protein 70 (Hsp 70) family protein | chr5:550296-552565 REVERSE LENGTH=653
Bol031755	861	19.615	1.43	-3.77787	Down	0.825413	K14012|1|4e-21|100|ath:AT4G15410|UBX domain-containing protein 1;K11584|2|9e-20|95.5|aly:ARALYDRAFT_329973|protein phosphatase 2 (formerly 2A), regulatory subunit B'	-	-	-	AT4G15410.1 | Symbols: PUX5 | serine/threonine protein phosphatase 2A 55 kDa regulatory subunit B prime gamma | chr4:8814868-8816596 FORWARD LENGTH=421 >AT4G15410.1 | Symbols: PUX5 | serine/threonine protein phosphatase 2A 55 kDa regulatory subunit B prime gamma | chr4:8814868-8816596 FORWARD LENGTH=421
Bol017279	483	82.065	510.055	2.63581	Up	0.884169	K13993|1|1e-59|226|aly:ARALYDRAFT_496104|HSP20 family protein	-	-	GO:0000302//response to reactive oxygen species;GO:0009408//response to heat;GO:0009642//response to light intensity	AT5G59720.1 | Symbols: HSP18.2 | heat shock protein 18.2 | chr5:24062632-24063117 FORWARD LENGTH=161 >AT5G59720.1 | Symbols: HSP18.2 | heat shock protein 18.2 | chr5:24062632-24063117 FORWARD LENGTH=161
Bol038191	1944	274.115	1101.56	2.00669	Up	0.866983	K03283|1|0.0|1140|aly:ARALYDRAFT_471804|heat shock 70kDa protein 1/8	GO:0016020//membrane;GO:0030312//external encapsulating structure;GO:0009536//plastid	GO:0016628//oxidoreductase activity, acting on the CH-CH group of donors, NAD or NADP as acceptor;GO:0032559	GO:0006950//response to stress;GO:0044267//cellular protein metabolic process	AT1G16030.1 | Symbols: Hsp70b | heat shock protein 70B | chr1:5502386-5504326 REVERSE LENGTH=646 >AT1G16030.1 | Symbols: Hsp70b | heat shock protein 70B | chr1:5502386-5504326 REVERSE LENGTH=646
Bol029856	621	68.545	4	-4.09898	Down	0.888547	K09518|1|6e-12|68.9|aly:ARALYDRAFT_494970|DnaJ homolog subfamily B member 12	-	-	-	AT4G19570.1 | Symbols: | Chaperone DnaJ-domain superfamily protein | chr4:10665516-10667192 FORWARD LENGTH=558 >AT4G19570.1 | Symbols: | Chaperone DnaJ-domain superfamily protein | chr4:10665516-10667192 FORWARD LENGTH=558
Bol036512	843	137.725	364.505	1.40415	Up	0.825047	K03283|1|2e-96|350|aly:ARALYDRAFT_487029|heat shock 70kDa protein 1/8	GO:0005840//ribosome;GO:0030312//external encapsulating structure;GO:0031981//nuclear lumen;GO:0009536//plastid;GO:0031090//organelle membrane;GO:0005576//extracellular region	GO:0019899//enzyme binding;GO:0032559	GO:0006952//defense response;GO:0051707//response to other organism;GO:0010038//response to metal ion;GO:0044267//cellular protein metabolic process	AT5G02500.1 | Symbols: HSC70-1, HSP70-1, AT-HSC70-1, HSC70 | heat shock cognate protein 70-1 | chr5:554055-556334 REVERSE LENGTH=651 >AT5G02500.1 | Symbols: HSC70-1, HSP70-1, AT-HSC70-1, HSC70 | heat shock cognate protein 70-1 | chr5:554055-556334 REVERSE LENGTH=651
Bol036750	708	17.575	0.955	-4.20188	Down	0.825725	K10601|1|1e-09|61.6|ota:Ot10g01730|E3 ubiquitin-protein ligase synoviolin [EC:6.3.2.19];K11982|5|5e-07|52.8|bdi:100833984|E3 ubiquitin-protein ligase RNF115/126 [EC:6.3.2.19]	-	-	-	AT4G12210.1 | Symbols: | RING/U-box superfamily protein | chr4:7281308-7281919 REVERSE LENGTH=203 >AT4G12210.1 | Symbols: | RING/U-box superfamily protein | chr4:7281308-7281919 REVERSE LENGTH=203
Bol025663	594	124.015	680.72	2.45655	Up	0.881011	K13993|1|2e-85|313|ath:AT4G10250|HSP20 family protein	GO:0043231//intracellular membrane-bounded organelle	-	GO:0006950//response to stress	AT4G10250.1 | Symbols: ATHSP22.0 | HSP20-like chaperones superfamily protein | chr4:6370537-6371124 FORWARD LENGTH=195 >AT4G10250.1 | Symbols: ATHSP22.0 | HSP20-like chaperones superfamily protein | chr4:6370537-6371124 FORWARD LENGTH=195
Bol018408	2217	47.575	9.395	-2.34024	Down	0.848224	K03347|1|0.0|1010|aly:ARALYDRAFT_911957|cullin 1	GO:0015630//microtubule cytoskeleton;GO:0000228//nuclear chromosome;GO:0044444//cytoplasmic part;GO:0000151//ubiquitin ligase complex	GO:0019899//enzyme binding	GO:0009725//response to hormone;GO:0019941//modification-dependent protein catabolic process;GO:0007623//circadian rhythm;GO:0043623//cellular protein complex assembly;GO:0007165//signal transduction;GO:0003006//developmental process involved in reproduction	AT4G02570.1 | Symbols: ATCUL1, CUL1, AXR6 | cullin 1 | chr4:1129315-1133435 FORWARD LENGTH=738 >AT4G02570.2 | Symbols: ATCUL1, CUL1, AXR6 | cullin 1 | chr4:1129315-1133435 FORWARD LENGTH=738 >AT4G02570.3 | Symbols: ATCUL1, CUL1, AXR6 | cullin 1 | chr4:1129315-1133435 FORWARD LENGTH=738 >AT4G02570.4 | Symbols: CUL1 | cullin 1 | chr4:1129315-1133435 FORWARD LENGTH=738 >AT4G02570.1 | Symbols: ATCUL1…
Bol000358	483	233.345	1241.91	2.41202	Up	0.880821	K13993|1|2e-58|222|aly:ARALYDRAFT_496104|HSP20 family protein	-	-	GO:0000302//response to reactive oxygen species;GO:0009408//response to heat;GO:0009642//response to light intensity	AT5G59720.1 | Symbols: HSP18.2 | heat shock protein 18.2 | chr5:24062632-24063117 FORWARD LENGTH=161 >AT5G59720.1 | Symbols: HSP18.2 | heat shock protein 18.2 | chr5:24062632-24063117 FORWARD LENGTH=161
Bol008960	1767	144.025	8.98	-4.00346	Down	0.897709	K09580|1|0.0|902|aly:ARALYDRAFT_496212|protein disulfide-isomerase A1 [EC:5.3.4.1]	GO:0031090//organelle membrane;GO:0009536//plastid	GO:0016862//intramolecular oxidoreductase activity, interconverting keto- and enol-groups;GO:0016757//transferase activity, transferring glycosyl groups;GO:0015036//disulfide oxidoreductase activity	GO:0018904;GO:0006950//response to stress;GO:0019725//cellular homeostasis	AT5G60640.1 | Symbols: ATPDIL1-4, PDI2, ATPDI2, PDIL1-4 | PDI-like 1-4 | chr5:24371141-24373993 REVERSE LENGTH=597 >AT5G60640.1 | Symbols: ATPDIL1-4, PDI2, ATPDI2, PDIL1-4 | PDI-like 1-4 | chr5:24371141-24373993 REVERSE LENGTH=597
Bol033263	927	26.535	4.82	-2.46079	Down	0.823055	K14016|1|6e-143|504|aly:ARALYDRAFT_668613|ubiquitin fusion degradation protein 1	-	-	GO:0019941//modification-dependent protein catabolic process	AT2G29070.2 | Symbols: | Ubiquitin fusion degradation UFD1 family protein | chr2:12487797-12489335 FORWARD LENGTH=312 >AT2G29070.2 | Symbols: | Ubiquitin fusion degradation UFD1 family protein | chr2:12487797-12489335 FORWARD LENGTH=312
Bol043528	465	837.73	2715.61	1.69672	Up	0.853429	K13993|1|3e-67|251|aly:ARALYDRAFT_488044|HSP20 family protein	-	GO:0005515//protein binding	GO:0006461//protein complex assembly;GO:0009642//response to light intensity;GO:0006970//response to osmotic stress;GO:0044267//cellular protein metabolic process;GO:0000302//response to reactive oxygen species	AT5G12020.1 | Symbols: HSP17.6II | 17.6 kDa class II heat shock protein | chr5:3882409-3882876 REVERSE LENGTH=155 >AT5G12020.1 | Symbols: HSP17.6II | 17.6 kDa class II heat shock protein | chr5:3882409-3882876 REVERSE LENGTH=155
Bol026929	486	173.54	46.885	-1.88807	Down	0.855435	K03094|1|2e-72|269|aly:ARALYDRAFT_481069|S-phase kinase-associated protein 1	GO:0031461//cullin-RING ubiquitin ligase complex;GO:0031981//nuclear lumen	GO:0005488	GO:0019941//modification-dependent protein catabolic process	AT2G25700.1 | Symbols: ASK3, SK3 | SKP1-like 3 | chr2:10948914-10949551 REVERSE LENGTH=163 >AT2G25700.1 | Symbols: ASK3, SK3 | SKP1-like 3 | chr2:10948914-10949551 REVERSE LENGTH=163
